# Supplementary material for: 4-(4-Fluoro­phen­yl)-1-(4-nitro­phen­yl)-3-(pyridin-4-yl)-1H-pyrazol-5-amine
Source: Acta Crystallogr Sect E Struct Rep Online. 2012 Feb 10;68(Pt 3):o633. doi: 10.1107/S1600536812004102 (PMC3295427; doi:10.1107/S1600536812004102)
Supplement: Supplementary file 1 [file e-68-0o633-sup1.cif]

##############################################################################
#                                                                            #
# This CIF contains the data in a paper accepted for publication in          #
# Acta Crystallographica Section E. It conforms to the requirements of       #
# Notes for Authors for Acta Crystallographica Section E, and has been       #
# peer reviewed under the auspices of the IUCr Commission on Journals.       #
#                                                                            #
# Full details of the Crystallographic Information File format               #
# are given in the paper "The Crystallographic Information File (CIF):       #
# a New Standard Archive File for Crystallography" by S. R. Hall, F. H.      #
# Allen and I. D. Brown [Acta Cryst. (1991), A47, 655-685].                  #
#                                                                            #
# The current version of the core CIF dictionary is obtainable from          #
# ftp://ftp.iucr.org/pub/cif_core.dic.                                       #
#                                                                            #
# Software is freely available for graphical display of the structure(s)     #
# in this CIF. For information consult the CIF software page                 #
# http://www.iucr.org/resources/cif/software.                                #
#                                                                            #
# This file may be used for bona fide research purposes within the           #
# scientific community so long as proper attribution is given to the journal # 
# article from which it was obtained.                                        #
#                                                                            #
##############################################################################
data_I
_audit_creation_method     SHELXL-97
_chemical_name_systematic
;
4-(4-Fluorophenyl)-1-(4-nitrophenyl)-3-(pyridin-4-yl)-1<i>H</i>-pyrazol-
5-amine
;
_chemical_name_common     ?
_chemical_formula_moiety     'C20 H14 F N5 O2'
_chemical_formula_sum     'C20 H14 F N5 O2'
_chemical_formula_iupac     'C20 H14 F N5 O2'
_chemical_formula_weight     375.36
_chemical_melting_point     ?
_symmetry_cell_setting     triclinic
_symmetry_space_group_name_H-M     'P -1'
_symmetry_space_group_name_Hall     '-P 1'
loop_
    _symmetry_equiv_pos_as_xyz
    'x, y, z'
    '-x, -y, -z'
_cell_length_a     8.5088(14)
_cell_length_b     9.8797(11)
_cell_length_c     10.4264(14)
_cell_angle_alpha     79.906(10)
_cell_angle_beta     78.764(10)
_cell_angle_gamma     86.245(9)
_cell_volume     845.9(2)
_cell_formula_units_Z     2
_cell_measurement_reflns_used     25
_cell_measurement_theta_min     65
_cell_measurement_theta_max     69
_cell_measurement_temperature     193(2)
_exptl_crystal_description     block
_exptl_crystal_colour     brown
_exptl_crystal_size_max     0.35
_exptl_crystal_size_mid     0.35
_exptl_crystal_size_min     0.20
_exptl_crystal_density_diffrn     1.474
_exptl_crystal_density_meas     ?
_exptl_crystal_density_method     'not measured'
_exptl_crystal_F_000     388
_exptl_absorpt_coefficient_mu     0.893
_exptl_absorpt_correction_type     none
_exptl_special_details     ?
_diffrn_ambient_temperature     193(2)
_diffrn_radiation_type     CuK\a
_diffrn_radiation_wavelength     1.54178
_diffrn_radiation_monochromator     graphite
_diffrn_measurement_device_type     'Enraf--Nonius CAD-4'
_diffrn_measurement_device     '\k-geometry diffractometer'
_diffrn_measurement_method     \w/2\q
_diffrn_detector_area_resol_mean     ?
_diffrn_reflns_number     3416
_diffrn_reflns_av_R_equivalents     0.0196
_diffrn_reflns_av_sigmaI/netI     0.0180
_diffrn_reflns_theta_min     4.38
_diffrn_reflns_theta_max     69.80
_diffrn_reflns_theta_full     69.80
_diffrn_measured_fraction_theta_max     0.996
_diffrn_measured_fraction_theta_full     0.996
_diffrn_reflns_limit_h_min     -10
_diffrn_reflns_limit_h_max     0
_diffrn_reflns_limit_k_min     -12
_diffrn_reflns_limit_k_max     12
_diffrn_reflns_limit_l_min     -12
_diffrn_reflns_limit_l_max     12
_diffrn_standards_number     3
_diffrn_standards_interval_count     ?
_diffrn_standards_interval_time     60
_diffrn_standards_decay_%     2
_refine_special_details
;
Refinement of <i>F</i>^2^ against ALL reflections. The weighted <i>R</i>-factor
<i>wR</i> and goodness of fit <i>S</i> are based on <i>F</i>^2^, conventional
<i>R</i>-factors <i>R</i> are based on <i>F</i>, with <i>F</i> set to zero for
negative <i>F</i>^2^. The threshold expression of <i>F</i>^2^ >
\s(<i>F</i>^2^) is used only for calculating <i>R</i>-factors(gt) <i>etc</i>.
and is not relevant to the choice of reflections for refinement.
<i>R</i>-factors based on <i>F</i>^2^ are statistically about twice as large
as those based on <i>F</i>, and <i>R</i>- factors based on ALL data will be
even larger.
;
_reflns_number_total     3185
_reflns_number_gt     2835
_reflns_threshold_expression     I>2sigma(I)
_refine_ls_structure_factor_coef     Fsqd
_refine_ls_matrix_type     full
_refine_ls_R_factor_all     0.0865
_refine_ls_R_factor_gt     0.0701
_refine_ls_wR_factor_ref     0.2468
_refine_ls_wR_factor_obs     0.1922
_refine_ls_goodness_of_fit_ref     1.183
_refine_ls_restrained_S_all     1.183
_refine_ls_number_reflns     3185
_refine_ls_number_parameters     254
_refine_ls_number_restraints     0
_refine_ls_hydrogen_treatment     constr
_refine_ls_weighting_scheme     calc
_refine_ls_weighting_details
         'calc w=1/[\s^2^(Fo^2^)+(0.1328P)^2^+1.0029P] where P=(Fo^2^+2Fc^2^)/3'
_atom_sites_solution_hydrogens     geom
_atom_sites_solution_primary     direct
_atom_sites_solution_secondary     difmap
_refine_ls_shift/su_max     0.000
_refine_ls_shift/su_mean     0.000
_refine_diff_density_max     0.485
_refine_diff_density_min     -0.731
_refine_ls_extinction_method     'SHELXL97 (Sheldrick, 2008)'
_refine_ls_extinction_coef     0.056(6)
_refine_ls_extinction_expression
                                  'Fc^*^=kFc[1+0.001xFc^2^\l^3^/sin(2\q)]^-1/4^'
loop_
    _atom_type_symbol
    _atom_type_description
    _atom_type_scat_dispersion_real
    _atom_type_scat_dispersion_imag
    _atom_type_scat_source
    'C' 'C' 0.0181 0.0091
                         'International Tables Vol C Tables 4.2.6.8 and 6.1.1.4'
    'H' 'H' 0.0000 0.0000
                         'International Tables Vol C Tables 4.2.6.8 and 6.1.1.4'
    'F' 'F' 0.0727 0.0534
                         'International Tables Vol C Tables 4.2.6.8 and 6.1.1.4'
    'N' 'N' 0.0311 0.0180
                         'International Tables Vol C Tables 4.2.6.8 and 6.1.1.4'
    'O' 'O' 0.0492 0.0322
                         'International Tables Vol C Tables 4.2.6.8 and 6.1.1.4'
_computing_data_collection     '<i>CAD-4 Software</i> (Enraf--Nonius, 1989)'
_computing_cell_refinement     '<i>CAD-4 Software</i> (Enraf--Nonius, 1989)'
_computing_data_reduction     'CORINC (Dr\"ager & Gattow, 1971)'
_computing_structure_solution     'SIR97 (Altomare <i>et al.</i>, 1999)'
_computing_structure_refinement     'SHELXL97 (Sheldrick, 2008)'
_computing_molecular_graphics     'PLATON (Spek, 2009)'
_computing_publication_material     'PLATON (Spek, 2009)'
loop_
    _atom_site_type_symbol
    _atom_site_label
    _atom_site_fract_x
    _atom_site_fract_y
    _atom_site_fract_z
    _atom_site_U_iso_or_equiv
    _atom_site_adp_type
    _atom_site_calc_flag
    _atom_site_refinement_flags
    _atom_site_occupancy
    _atom_site_symmetry_multiplicity
    _atom_site_disorder_assembly
    _atom_site_disorder_group
    N N1 0.2765(3) 0.5908(2) 0.7116(2) 0.0313(6) Uani d . 1 1 . .
    C C2 0.2170(4) 0.4635(3) 0.7619(3) 0.0296(7) Uani d . 1 1 . .
    C C3 0.2085(4) 0.4005(3) 0.6544(3) 0.0303(7) Uani d . 1 1 . .
    C C4 0.2649(4) 0.5007(3) 0.5421(3) 0.0309(7) Uani d . 1 1 . .
    N N5 0.3086(3) 0.6147(3) 0.5750(2) 0.0325(6) Uani d . 1 1 . .
    N N6 0.1761(3) 0.4154(3) 0.8957(2) 0.0339(6) Uani d . 1 1 . .
    H H6A 0.1666 0.3231 0.9181 0.051 Uiso d R 1 1 . .
    H H6B 0.2382 0.4442 0.9420 0.051 Uiso d R 1 1 . .
    C C7 0.3021(4) 0.6985(3) 0.7779(3) 0.0306(7) Uani d . 1 1 . .
    C C8 0.4406(4) 0.7722(3) 0.7327(3) 0.0385(8) Uani d . 1 1 . .
    H H8 0.5222 0.7431 0.6661 0.046 Uiso calc R 1 1 . .
    C C9 0.4599(4) 0.8882(3) 0.7848(3) 0.0407(8) Uani d . 1 1 . .
    H H9 0.5546 0.9394 0.7556 0.049 Uiso calc R 1 1 . .
    C C10 0.3373(4) 0.9277(3) 0.8805(3) 0.0365(8) Uani d . 1 1 . .
    C C11 0.2029(4) 0.8520(3) 0.9310(3) 0.0369(7) Uani d . 1 1 . .
    H H11 0.1230 0.8802 0.9992 0.044 Uiso calc R 1 1 . .
    C C12 0.1854(4) 0.7340(3) 0.8809(3) 0.0338(7) Uani d . 1 1 . .
    H H12 0.0952 0.6783 0.9163 0.041 Uiso calc R 1 1 . .
    N N13 0.3484(4) 1.0589(3) 0.9244(3) 0.0436(7) Uani d . 1 1 . .
    O O14 0.2312(4) 1.1002(2) 0.9998(3) 0.0565(8) Uani d . 1 1 . .
    O O15 0.4705(4) 1.1239(3) 0.8826(3) 0.0571(8) Uani d . 1 1 . .
    C C16 0.1488(4) 0.2617(3) 0.6615(3) 0.0322(7) Uani d . 1 1 . .
    C C17 0.2460(5) 0.1614(3) 0.6016(3) 0.0402(8) Uani d . 1 1 . .
    H H17 0.3543 0.1802 0.5616 0.048 Uiso calc R 1 1 . .
    C C18 0.1847(6) 0.0344(4) 0.6006(4) 0.0535(11) Uani d . 1 1 . .
    H H18 0.2493 -0.0331 0.5583 0.064 Uiso calc R 1 1 . .
    C C19 0.0299(6) 0.0088(4) 0.6616(4) 0.0530(11) Uani d . 1 1 . .
    C C20 -0.0680(5) 0.1035(4) 0.7234(4) 0.0537(10) Uani d . 1 1 . .
    H H20 -0.1751 0.0827 0.7655 0.064 Uiso calc R 1 1 . .
    C C21 -0.0064(4) 0.2304(3) 0.7228(3) 0.0410(8) Uani d . 1 1 . .
    H H21 -0.0724 0.2970 0.7654 0.049 Uiso calc R 1 1 . .
    F F22 -0.0294(4) -0.1151(2) 0.6613(3) 0.0839(11) Uani d . 1 1 . .
    C C23 0.2733(4) 0.4946(3) 0.4002(3) 0.0311(7) Uani d . 1 1 . .
    C C24 0.3791(4) 0.5746(3) 0.3017(3) 0.0325(7) Uani d . 1 1 . .
    H H24 0.4492 0.6336 0.3246 0.039 Uiso calc R 1 1 . .
    C C25 0.3810(4) 0.5674(3) 0.1697(3) 0.0351(7) Uani d . 1 1 . .
    H H25 0.4530 0.6237 0.1038 0.042 Uiso calc R 1 1 . .
    N N26 0.2871(4) 0.4856(3) 0.1299(2) 0.0377(7) Uani d . 1 1 . .
    C C27 0.1860(4) 0.4099(3) 0.2248(3) 0.0380(8) Uani d . 1 1 . .
    H H27 0.1185 0.3511 0.1985 0.046 Uiso calc R 1 1 . .
    C C28 0.1722(4) 0.4108(3) 0.3597(3) 0.0358(7) Uani d . 1 1 . .
    H H28 0.0960 0.3559 0.4228 0.043 Uiso calc R 1 1 . .
loop_
    _atom_site_aniso_label
    _atom_site_aniso_U_11
    _atom_site_aniso_U_22
    _atom_site_aniso_U_33
    _atom_site_aniso_U_12
    _atom_site_aniso_U_13
    _atom_site_aniso_U_23
    N1 0.0511(15) 0.0246(12) 0.0214(12) -0.0101(10) -0.0109(10) -0.0043(9)
    C2 0.0429(15) 0.0256(14) 0.0222(13) -0.0076(11) -0.0086(11) -0.0039(11)
    C3 0.0468(16) 0.0247(14) 0.0228(13) -0.0090(12) -0.0129(12) -0.0028(11)
    C4 0.0462(16) 0.0268(14) 0.0226(14) -0.0093(12) -0.0126(12) -0.0026(11)
    N5 0.0520(15) 0.0280(12) 0.0194(11) -0.0121(10) -0.0087(10) -0.0029(9)
    N6 0.0572(16) 0.0265(12) 0.0207(12) -0.0128(11) -0.0116(11) -0.0023(9)
    C7 0.0497(17) 0.0234(14) 0.0220(13) -0.0074(12) -0.0134(12) -0.0027(10)
    C8 0.0541(19) 0.0316(16) 0.0323(16) -0.0127(14) -0.0101(14) -0.0053(12)
    C9 0.0567(19) 0.0307(16) 0.0373(17) -0.0164(14) -0.0114(14) -0.0044(13)
    C10 0.063(2) 0.0234(15) 0.0271(14) -0.0100(13) -0.0179(14) -0.0027(11)
    C11 0.060(2) 0.0285(15) 0.0250(14) -0.0076(13) -0.0133(13) -0.0042(11)
    C12 0.0519(18) 0.0271(15) 0.0243(14) -0.0106(13) -0.0097(12) -0.0033(11)
    N13 0.076(2) 0.0256(13) 0.0334(14) -0.0117(13) -0.0178(14) -0.0038(11)
    O14 0.094(2) 0.0309(13) 0.0451(14) -0.0082(13) -0.0039(14) -0.0144(11)
    O15 0.084(2) 0.0341(13) 0.0586(17) -0.0257(13) -0.0204(14) -0.0071(12)
    C16 0.0545(18) 0.0257(14) 0.0198(13) -0.0108(12) -0.0149(12) -0.0005(10)
    C17 0.066(2) 0.0311(16) 0.0273(15) 0.0001(14) -0.0170(14) -0.0058(12)
    C18 0.104(3) 0.0278(16) 0.0387(18) 0.0041(18) -0.036(2) -0.0099(14)
    C19 0.099(3) 0.0296(17) 0.0393(18) -0.0258(18) -0.037(2) 0.0055(14)
    C20 0.078(3) 0.048(2) 0.0398(18) -0.0335(19) -0.0242(18) 0.0077(16)
    C21 0.058(2) 0.0366(17) 0.0298(15) -0.0182(15) -0.0110(14) -0.0009(13)
    F22 0.162(3) 0.0346(12) 0.0725(17) -0.0424(15) -0.0671(19) 0.0075(11)
    C23 0.0493(17) 0.0246(14) 0.0227(14) -0.0061(12) -0.0139(12) -0.0027(11)
    C24 0.0458(16) 0.0280(14) 0.0264(14) -0.0110(12) -0.0101(12) -0.0041(11)
    C25 0.0506(18) 0.0321(15) 0.0231(14) -0.0133(13) -0.0074(12) -0.0006(11)
    N26 0.0587(17) 0.0333(14) 0.0249(12) -0.0115(12) -0.0161(11) -0.0024(10)
    C27 0.0579(19) 0.0326(16) 0.0286(15) -0.0163(14) -0.0184(14) -0.0023(12)
    C28 0.0558(18) 0.0292(15) 0.0252(14) -0.0151(13) -0.0155(13) 0.0018(11)
_geom_special_details
;
All e.s.d.'s (except the e.s.d. in the dihedral angle between two l.s. planes)
are estimated using the full covariance matrix. The cell e.s.d.'s are taken
into account individually in the estimation of e.s.d.'s in distances, angles
and torsion angles; correlations between e.s.d.'s in cell parameters are only
used when they are defined by crystal symmetry. An approximate (isotropic)
treatment of cell e.s.d.'s is used for estimating e.s.d.'s involving l.s.
planes.
;
loop_
    _geom_bond_atom_site_label_1
    _geom_bond_atom_site_label_2
    _geom_bond_site_symmetry_2
    _geom_bond_distance
    _geom_bond_publ_flag
    N1 C2 . 1.365(4) ?
    N1 N5 . 1.378(3) ?
    N1 C7 . 1.416(3) ?
    C2 N6 . 1.376(4) ?
    C2 C3 . 1.390(4) ?
    C3 C4 . 1.420(4) ?
    C3 C16 . 1.478(4) ?
    C4 N5 . 1.329(4) ?
    C4 C23 . 1.479(4) ?
    N6 H6A . 0.9055 ?
    N6 H6B . 0.8721 ?
    C7 C8 . 1.384(4) ?
    C7 C12 . 1.390(4) ?
    C8 C9 . 1.383(4) ?
    C8 H8 . 0.9500 ?
    C9 C10 . 1.383(5) ?
    C9 H9 . 0.9500 ?
    C10 C11 . 1.372(5) ?
    C10 N13 . 1.463(4) ?
    C11 C12 . 1.386(4) ?
    C11 H11 . 0.9500 ?
    C12 H12 . 0.9500 ?
    N13 O15 . 1.223(4) ?
    N13 O14 . 1.238(4) ?
    C16 C21 . 1.379(5) ?
    C16 C17 . 1.401(5) ?
    C17 C18 . 1.393(5) ?
    C17 H17 . 0.9500 ?
    C18 C19 . 1.366(6) ?
    C18 H18 . 0.9500 ?
    C19 F22 . 1.355(4) ?
    C19 C20 . 1.372(7) ?
    C20 C21 . 1.389(5) ?
    C20 H20 . 0.9500 ?
    C21 H21 . 0.9500 ?
    C23 C24 . 1.392(4) ?
    C23 C28 . 1.400(4) ?
    C24 C25 . 1.387(4) ?
    C24 H24 . 0.9500 ?
    C25 N26 . 1.340(4) ?
    C25 H25 . 0.9500 ?
    N26 C27 . 1.331(4) ?
    C27 C28 . 1.390(4) ?
    C27 H27 . 0.9500 ?
    C28 H28 . 0.9500 ?
loop_
    _geom_angle_atom_site_label_1
    _geom_angle_atom_site_label_2
    _geom_angle_atom_site_label_3
    _geom_angle_site_symmetry_1
    _geom_angle_site_symmetry_3
    _geom_angle
    _geom_angle_publ_flag
    C2 N1 N5 . . 112.1(2) ?
    C2 N1 C7 . . 129.9(2) ?
    N5 N1 C7 . . 117.9(2) ?
    N1 C2 N6 . . 123.1(2) ?
    N1 C2 C3 . . 106.9(2) ?
    N6 C2 C3 . . 130.0(3) ?
    C2 C3 C4 . . 104.2(2) ?
    C2 C3 C16 . . 125.9(3) ?
    C4 C3 C16 . . 129.9(2) ?
    N5 C4 C3 . . 112.7(2) ?
    N5 C4 C23 . . 118.7(2) ?
    C3 C4 C23 . . 128.6(3) ?
    C4 N5 N1 . . 104.1(2) ?
    C2 N6 H6A . . 115.2 ?
    C2 N6 H6B . . 113.1 ?
    H6A N6 H6B . . 110.1 ?
    C8 C7 C12 . . 121.2(3) ?
    C8 C7 N1 . . 118.5(3) ?
    C12 C7 N1 . . 120.2(3) ?
    C9 C8 C7 . . 119.8(3) ?
    C9 C8 H8 . . 120.1 ?
    C7 C8 H8 . . 120.1 ?
    C10 C9 C8 . . 118.2(3) ?
    C10 C9 H9 . . 120.9 ?
    C8 C9 H9 . . 120.9 ?
    C11 C10 C9 . . 122.6(3) ?
    C11 C10 N13 . . 118.9(3) ?
    C9 C10 N13 . . 118.4(3) ?
    C10 C11 C12 . . 119.1(3) ?
    C10 C11 H11 . . 120.5 ?
    C12 C11 H11 . . 120.5 ?
    C11 C12 C7 . . 118.9(3) ?
    C11 C12 H12 . . 120.6 ?
    C7 C12 H12 . . 120.6 ?
    O15 N13 O14 . . 123.3(3) ?
    O15 N13 C10 . . 118.7(3) ?
    O14 N13 C10 . . 118.0(3) ?
    C21 C16 C17 . . 118.8(3) ?
    C21 C16 C3 . . 120.4(3) ?
    C17 C16 C3 . . 120.8(3) ?
    C18 C17 C16 . . 120.3(4) ?
    C18 C17 H17 . . 119.8 ?
    C16 C17 H17 . . 119.8 ?
    C19 C18 C17 . . 118.7(4) ?
    C19 C18 H18 . . 120.7 ?
    C17 C18 H18 . . 120.7 ?
    F22 C19 C18 . . 118.7(4) ?
    F22 C19 C20 . . 118.7(4) ?
    C18 C19 C20 . . 122.6(3) ?
    C19 C20 C21 . . 118.3(4) ?
    C19 C20 H20 . . 120.9 ?
    C21 C20 H20 . . 120.9 ?
    C16 C21 C20 . . 121.3(4) ?
    C16 C21 H21 . . 119.4 ?
    C20 C21 H21 . . 119.4 ?
    C24 C23 C28 . . 117.5(3) ?
    C24 C23 C4 . . 121.3(3) ?
    C28 C23 C4 . . 121.2(3) ?
    C25 C24 C23 . . 119.3(3) ?
    C25 C24 H24 . . 120.3 ?
    C23 C24 H24 . . 120.3 ?
    N26 C25 C24 . . 123.7(3) ?
    N26 C25 H25 . . 118.1 ?
    C24 C25 H25 . . 118.1 ?
    C27 N26 C25 . . 116.5(3) ?
    N26 C27 C28 . . 124.6(3) ?
    N26 C27 H27 . . 117.7 ?
    C28 C27 H27 . . 117.7 ?
    C27 C28 C23 . . 118.4(3) ?
    C27 C28 H28 . . 120.8 ?
    C23 C28 H28 . . 120.8 ?
loop_
    _geom_torsion_atom_site_label_1
    _geom_torsion_atom_site_label_2
    _geom_torsion_atom_site_label_3
    _geom_torsion_atom_site_label_4
    _geom_torsion_site_symmetry_1
    _geom_torsion_site_symmetry_2
    _geom_torsion_site_symmetry_3
    _geom_torsion_site_symmetry_4
    _geom_torsion
    _geom_torsion_publ_flag
    N5 N1 C2 N6 . . . . 179.8(3) ?
    C7 N1 C2 N6 . . . . -3.0(5) ?
    N5 N1 C2 C3 . . . . -0.3(3) ?
    C7 N1 C2 C3 . . . . 176.9(3) ?
    N1 C2 C3 C4 . . . . -0.6(3) ?
    N6 C2 C3 C4 . . . . 179.2(3) ?
    N1 C2 C3 C16 . . . . -179.1(3) ?
    N6 C2 C3 C16 . . . . 0.8(5) ?
    C2 C3 C4 N5 . . . . 1.4(4) ?
    C16 C3 C4 N5 . . . . 179.8(3) ?
    C2 C3 C4 C23 . . . . -175.8(3) ?
    C16 C3 C4 C23 . . . . 2.5(6) ?
    C3 C4 N5 N1 . . . . -1.6(3) ?
    C23 C4 N5 N1 . . . . 176.0(3) ?
    C2 N1 N5 C4 . . . . 1.1(3) ?
    C7 N1 N5 C4 . . . . -176.4(3) ?
    C2 N1 C7 C8 . . . . 139.2(3) ?
    N5 N1 C7 C8 . . . . -43.8(4) ?
    C2 N1 C7 C12 . . . . -44.6(5) ?
    N5 N1 C7 C12 . . . . 132.4(3) ?
    C12 C7 C8 C9 . . . . -4.0(5) ?
    N1 C7 C8 C9 . . . . 172.2(3) ?
    C7 C8 C9 C10 . . . . -0.7(5) ?
    C8 C9 C10 C11 . . . . 4.0(5) ?
    C8 C9 C10 N13 . . . . -172.8(3) ?
    C9 C10 C11 C12 . . . . -2.6(5) ?
    N13 C10 C11 C12 . . . . 174.2(3) ?
    C10 C11 C12 C7 . . . . -2.2(4) ?
    C8 C7 C12 C11 . . . . 5.4(5) ?
    N1 C7 C12 C11 . . . . -170.7(3) ?
    C11 C10 N13 O15 . . . . 177.7(3) ?
    C9 C10 N13 O15 . . . . -5.4(4) ?
    C11 C10 N13 O14 . . . . -4.2(4) ?
    C9 C10 N13 O14 . . . . 172.8(3) ?
    C2 C3 C16 C21 . . . . 59.9(4) ?
    C4 C3 C16 C21 . . . . -118.1(4) ?
    C2 C3 C16 C17 . . . . -122.7(3) ?
    C4 C3 C16 C17 . . . . 59.2(5) ?
    C21 C16 C17 C18 . . . . 2.1(4) ?
    C3 C16 C17 C18 . . . . -175.3(3) ?
    C16 C17 C18 C19 . . . . -1.5(5) ?
    C17 C18 C19 F22 . . . . -179.6(3) ?
    C17 C18 C19 C20 . . . . 0.3(5) ?
    F22 C19 C20 C21 . . . . -179.8(3) ?
    C18 C19 C20 C21 . . . . 0.3(5) ?
    C17 C16 C21 C20 . . . . -1.5(5) ?
    C3 C16 C21 C20 . . . . 176.0(3) ?
    C19 C20 C21 C16 . . . . 0.3(5) ?
    N5 C4 C23 C24 . . . . 25.7(5) ?
    C3 C4 C23 C24 . . . . -157.2(3) ?
    N5 C4 C23 C28 . . . . -152.6(3) ?
    C3 C4 C23 C28 . . . . 24.5(5) ?
    C28 C23 C24 C25 . . . . -0.5(5) ?
    C4 C23 C24 C25 . . . . -178.9(3) ?
    C23 C24 C25 N26 . . . . -0.8(5) ?
    C24 C25 N26 C27 . . . . 1.1(5) ?
    C25 N26 C27 C28 . . . . 0.1(5) ?
    N26 C27 C28 C23 . . . . -1.4(5) ?
    C24 C23 C28 C27 . . . . 1.5(5) ?
    C4 C23 C28 C27 . . . . 179.9(3) ?
loop_
    _geom_hbond_atom_site_label_D
    _geom_hbond_atom_site_label_H
    _geom_hbond_atom_site_label_A
    _geom_hbond_site_symmetry_A
    _geom_hbond_distance_DH
    _geom_hbond_distance_HA
    _geom_hbond_distance_DA
    _geom_hbond_angle_DHA
    N6 H6A O14 1_545 0.91 2.29 3.149(4) 158
    N6 H6B N26 1_556 0.87 2.19 2.985(3) 151
data_global
_journal_date_recd_electronic     2012-01-30
_journal_date_accepted     2012-01-31
_journal_name_full     'Acta Crystallographica, Section E'
_journal_year     2012
_journal_volume     68
_journal_issue      3
_journal_page_first     o633
_journal_page_last     o633
_journal_paper_category     QO
_journal_paper_doi     10.1107/S1600536812004102
_journal_coeditor_code     BT5809
_publ_contact_author_name     'Stefan Laufer'
_publ_contact_author_address
;
Institute of Pharmacy
Department of Pharmaceutical and Medicinal Chemistry
Eberhard Karls University T\"ubingen
Auf der Morgenstelle 8
72076 T\"ubingen
Germany
;
_publ_contact_author_email     'stefan.laufer@uni-tuebingen.de'
_publ_contact_author_fax     '+497071295037'
_publ_contact_author_phone     '+4970712972459'
_publ_section_title
;
4-(4-Fluorophenyl)-1-(4-nitrophenyl)-3-(pyridin-4-yl)-1<i>H</i>-pyrazol-5-amine
;
loop_
    _publ_author_name
    _publ_author_address
    'Abu Thaher, Bassam'
;
Faculty of Science
Chemistry Department
Islamic University of Gaza
Gaza Strip
Palestinian Territories
;
    'Koch, Pierre'
;
Institute of Pharmacy
Department of Pharmaceutical and Medicinal Chemistry
Eberhard Karls University T\"ubingen
Auf der Morgenstelle 8
72076 T\"ubingen
Germany
;
    'Schollmeyer, Dieter'
;
Department of Organic Chemistry
Johannes Gutenberg University Mainz,
Duesbergweg 10-14
D-55099 Mainz
Germany
;
    'Laufer, Stefan'
;
Institute of Pharmacy
Department of Pharmaceutical and Medicinal Chemistry
Eberhard Karls University T\"ubingen
Auf der Morgenstelle 8
72076 T\"ubingen
Germany
;
