# Supplementary material for: 4-(4-Fluoro­phen­yl)-1-(4-nitro­phen­yl)-3-(pyridin-4-yl)-1H-pyrazol-5-amine
Source: Acta Crystallogr Sect E Struct Rep Online. 2012 Feb 10;68(Pt 3):o633. doi: 10.1107/S1600536812004102 (PMC3295427; doi:10.1107/S1600536812004102)
Supplement: Supplementary file 2 [file e-68-0o633-Isup2.hkl]

# 
# h,k,l, Fc-squared, Fo-squared, sigma(Fo-squared) and status flag 
# 
#data_ba516 
data_I
_shelx_title ' BA 516 in P-1' 
_shelx_refln_list_code          4 
_shelx_F_calc_maximum      126.54 
_exptl_crystal_F_000       388.00 
_reflns_d_resolution_high  0.8214 
 
loop_ 
 _symmetry_equiv_pos_as_xyz 
 'x, y, z' 
 '-x, -y, -z' 
 
_cell_length_a     8.5088 
_cell_length_b     9.8797 
_cell_length_c    10.4264 
_cell_angle_alpha  79.906 
_cell_angle_beta   78.764 
_cell_angle_gamma  86.245 
 
_shelx_F_squared_multiplier     1.000 
 
loop_ 
 _refln_index_h 
 _refln_index_k 
 _refln_index_l 
 _refln_F_squared_calc 
 _refln_F_squared_meas 
 _refln_F_squared_sigma 
 _refln_observed_status 
   1   0   0       81.34       66.02      0.84 o 
   2   0   0     5425.15     6519.85     84.60 o 
   3   0   0       51.10       49.35      0.94 o 
   4   0   0      904.05      979.76     10.75 o 
   5   0   0      147.63      175.72      2.74 o 
   6   0   0       73.49       82.20      1.83 o 
   7   0   0        1.95        1.68      0.36 o 
   8   0   0       21.49       -1.85      1.85 o 
   9   0   0        7.37       -1.22      1.22 o 
  10   0   0        2.21       -0.41      0.41 o 
 -10   1   0        9.21       -0.85      0.85 o 
  -9   1   0       96.50       -4.39      4.39 o 
  -8   1   0        0.36        0.07      0.33 o 
  -7   1   0       87.11      120.09      2.57 o 
  -6   1   0       74.56       94.59      1.99 o 
  -5   1   0        1.67        3.96      0.31 o 
  -4   1   0      156.67      187.03      2.65 o 
  -3   1   0       67.97       79.76      1.31 o 
  -2   1   0    12409.45    11838.37    148.07 o 
  -1   1   0      243.09      204.11      2.30 o 
   0   1   0      442.79      375.76      5.34 o 
   1   1   0      158.52      126.73      1.51 o 
   2   1   0     1579.63     1582.65     27.62 o 
   3   1   0      246.60      245.35      3.05 o 
   4   1   0      345.24      345.57      4.30 o 
   5   1   0       21.69       24.68      0.70 o 
   6   1   0        2.12        4.24      0.33 o 
   7   1   0       29.78       45.42      1.41 o 
   8   1   0        0.56        0.71      0.27 o 
   9   1   0       17.88        7.55      1.44 o 
  10   1   0       18.13       -1.34      1.34 o 
  -9   2   0        0.30       -0.43      0.43 o 
  -8   2   0       23.63       20.85      1.36 o 
  -7   2   0      124.42      183.29      3.56 o 
  -6   2   0       85.60      119.23      2.36 o 
  -5   2   0       67.37       55.04      1.35 o 
  -4   2   0      996.60     1136.31     12.44 o 
  -3   2   0      190.51      174.91      2.40 o 
  -2   2   0     8707.25     8580.25    114.31 o 
  -1   2   0        0.01        0.31      0.11 o 
   0   2   0     4332.16     3889.09     38.29 o 
   1   2   0      281.42      217.53      2.55 o 
   2   2   0       94.10       75.93      1.18 o 
   3   2   0      374.49      359.31      4.29 o 
   4   2   0      368.93      410.72      5.02 o 
   5   2   0       81.99       96.99      1.86 o 
   6   2   0        3.57        9.23      0.48 o 
   7   2   0        9.83       22.15      0.80 o 
   8   2   0        0.82        0.91      0.30 o 
   9   2   0       63.89       35.89      2.11 o 
  10   2   0        0.17       -0.16      0.23 o 
  -9   3   0        8.68       -1.28      1.28 o 
  -8   3   0       40.15       35.06      1.56 o 
  -7   3   0       50.29       76.52      2.07 o 
  -6   3   0      321.17      435.11      5.93 o 
  -5   3   0       11.99       15.02      0.58 o 
  -4   3   0     2120.66     2461.01     50.61 o 
  -3   3   0      192.42      196.30      2.73 o 
  -2   3   0     1761.47     1743.29     34.28 o 
  -1   3   0     1697.02     1593.06     30.29 o 
   0   3   0     1198.58     1094.39     16.01 o 
   1   3   0      341.88      289.93      3.44 o 
   2   3   0      901.79      832.78      9.06 o 
   3   3   0      483.59      478.03      5.61 o 
   4   3   0       20.73       21.67      0.62 o 
   5   3   0       50.38       58.53      1.41 o 
   6   3   0        2.64        3.86      0.36 o 
   7   3   0      115.00      164.92      3.01 o 
   8   3   0        5.45        7.50      0.48 o 
   9   3   0       22.02       23.06      1.15 o 
  -9   4   0        1.72       -0.53      0.53 o 
  -8   4   0       13.90       -1.21      1.46 o 
  -7   4   0        3.97        4.27      0.55 o 
  -6   4   0        0.03       -0.25      0.31 o 
  -5   4   0        4.36        5.56      0.39 o 
  -4   4   0        6.56        8.88      0.43 o 
  -3   4   0      581.18      592.31      6.98 o 
  -2   4   0      601.35      554.84      6.44 o 
  -1   4   0        6.03       10.39      0.37 o 
   0   4   0      816.25      695.55      9.38 o 
   1   4   0      236.29      243.50      3.12 o 
   2   4   0      241.72      193.10      2.67 o 
   3   4   0       11.25       14.83      0.49 o 
   4   4   0       54.44       51.43      1.25 o 
   5   4   0        0.02        0.03      0.22 o 
   6   4   0       13.30       10.28      0.56 o 
   7   4   0      342.04      428.19      5.92 o 
   8   4   0        6.43       13.55      0.63 o 
   9   4   0       29.93       31.01      1.20 o 
  -9   5   0        3.79       -0.53      0.53 o 
  -8   5   0        2.86       -0.75      0.75 o 
  -7   5   0        9.87        8.08      0.72 o 
  -6   5   0       22.04       36.62      1.10 o 
  -5   5   0       75.50       93.55      2.06 o 
  -4   5   0      179.60      217.93      3.39 o 
  -3   5   0      222.98      254.10      3.63 o 
  -2   5   0      139.61      170.89      2.61 o 
  -1   5   0      249.33      243.28      3.32 o 
   0   5   0      148.40      137.61      3.68 o 
   1   5   0       59.74       66.12      1.33 o 
   2   5   0      443.00      412.78      5.14 o 
   3   5   0       18.97       12.82      0.49 o 
   4   5   0       91.96       79.59      1.72 o 
   5   5   0      591.68      613.00      7.68 o 
   6   5   0       65.25       82.00      1.94 o 
   7   5   0       17.72       26.69      0.88 o 
   8   5   0        0.97        2.04      0.30 o 
   9   5   0        3.12        5.61      0.51 o 
  -8   6   0        3.62       -0.76      0.76 o 
  -7   6   0       13.70        7.98      0.81 o 
  -6   6   0       13.02       17.00      0.80 o 
  -5   6   0      278.31      335.07      5.00 o 
  -4   6   0       62.74       77.56      1.83 o 
  -3   6   0      153.49      172.33      2.89 o 
  -2   6   0       13.80       11.62      0.50 o 
  -1   6   0        0.79        0.77      0.19 o 
   0   6   0     1217.96     1169.00     45.07 o 
   1   6   0        0.37        0.07      0.22 o 
   2   6   0       22.16       18.83      0.63 o 
   3   6   0       22.15       15.77      0.60 o 
   4   6   0      304.45      264.11      3.98 o 
   5   6   0       13.61       14.10      0.64 o 
   6   6   0      381.52      410.18      5.71 o 
   7   6   0       14.10       21.82      0.76 o 
   8   6   0       24.81       38.63      1.14 o 
  -7   7   0        9.14        0.77      0.96 o 
  -6   7   0        0.51        0.74      0.29 o 
  -5   7   0      158.56      230.49      3.81 o 
  -4   7   0        5.21        5.80      0.43 o 
  -3   7   0      202.27      224.86      3.62 o 
  -2   7   0      103.80       99.45      2.07 o 
  -1   7   0      140.38      133.76      2.45 o 
   0   7   0      174.07      159.92      5.85 o 
   1   7   0        8.85        5.89      0.39 o 
   2   7   0      169.11      133.08      2.46 o 
   3   7   0      228.80      194.19      3.24 o 
   4   7   0      144.99      109.82      2.29 o 
   5   7   0       51.79       55.88      1.57 o 
   6   7   0       97.30      112.27      2.30 o 
   7   7   0       11.26       14.86      0.60 o 
   8   7   0        0.69        0.97      0.20 o 
  -7   8   0       48.93       -2.34      2.34 o 
  -6   8   0        0.50        0.35      0.35 o 
  -5   8   0       29.85       40.41      1.11 o 
  -4   8   0       12.92       16.28      0.69 o 
  -3   8   0        5.21        9.33      0.54 o 
  -2   8   0      153.86      164.34      2.97 o 
  -1   8   0       29.25       26.25      0.85 o 
   0   8   0      241.55      204.43     13.30 o 
   1   8   0      104.97      100.63      2.15 o 
   2   8   0        0.28       -0.31      0.31 o 
   3   8   0      242.94      211.37      3.52 o 
   4   8   0      923.73      824.15     10.03 o 
   5   8   0        0.21        0.76      0.25 o 
   6   8   0        9.12        9.80      0.50 o 
   7   8   0        0.09        0.00      0.23 o 
  -6   9   0       17.85        1.05      1.05 o 
  -5   9   0       21.20       34.81      0.97 o 
  -4   9   0       54.73       81.63      1.87 o 
  -3   9   0        0.10        0.03      0.27 o 
  -2   9   0      178.13      188.55      3.27 o 
  -1   9   0       35.90       32.77      0.98 o 
   0   9   0       15.53       11.27      0.41 o 
   1   9   0        1.75        1.37      0.29 o 
   2   9   0     1624.68     1548.32     17.46 o 
   3   9   0        5.37        8.22      0.50 o 
   4   9   0      102.13       96.72      2.07 o 
   5   9   0        7.81        8.05      0.46 o 
   6   9   0        6.07        6.15      0.37 o 
  -5  10   0       56.07       47.24      1.46 o 
  -4  10   0       22.29       29.61      0.80 o 
  -3  10   0        4.37        4.69      0.36 o 
  -2  10   0        2.89        3.76      0.34 o 
  -1  10   0        0.56        0.23      0.28 o 
   0  10   0      155.25      147.73      1.92 o 
   1  10   0       14.77       12.74      0.60 o 
   2  10   0      168.59      163.15      2.86 o 
   3  10   0       22.16       22.64      0.75 o 
   4  10   0      136.17      145.20      2.48 o 
   5  10   0        4.67        6.90      0.35 o 
  -3  11   0        0.06        0.55      0.16 o 
  -2  11   0       26.88       29.45      0.91 o 
  -1  11   0       31.99       29.96      0.95 o 
   0  11   0      146.50      151.66      1.79 o 
   1  11   0        0.00        0.38      0.20 o 
   2  11   0       36.29       32.96      1.00 o 
   3  11   0        0.53        0.36      0.18 o 
   4  11   0        1.99        1.76      0.20 o 
  -3 -11   1       85.91       87.69      1.58 o 
  -2 -11   1       55.23       62.05      1.35 o 
  -1 -11   1       51.20       48.40      1.20 o 
   0 -11   1       66.62       73.16      1.87 o 
   1 -11   1        3.80        5.27      0.34 o 
   2 -11   1        9.65        8.90      0.42 o 
   3 -11   1        1.13        1.59      0.21 o 
  -5 -10   1        7.06       10.15      0.41 o 
  -4 -10   1       10.01        9.64      0.45 o 
  -3 -10   1       90.72       81.60      1.76 o 
  -2 -10   1       46.31       48.13      1.34 o 
  -1 -10   1       13.06       13.44      0.60 o 
   0 -10   1       56.94       55.87      2.56 o 
   1 -10   1        0.26        0.65      0.25 o 
   2 -10   1        7.68        7.51      0.47 o 
   3 -10   1       55.52       68.51      1.58 o 
   4 -10   1        5.49        7.32      0.39 o 
  -6  -9   1        3.30        2.95      0.27 o 
  -5  -9   1       45.43       45.90      1.25 o 
  -4  -9   1       11.73       16.46      0.65 o 
  -3  -9   1       43.36       40.98      1.28 o 
  -2  -9   1       16.30       11.45      0.58 o 
  -1  -9   1       31.92       25.35      0.86 o 
   0  -9   1        0.01       -0.16      0.19 o 
   1  -9   1      273.30      265.91      4.14 o 
   2  -9   1      111.14      120.65      2.44 o 
   3  -9   1        2.50        2.62      0.37 o 
   4  -9   1        9.41       11.79      0.57 o 
   5  -9   1       14.33       23.15      0.76 o 
   6  -9   1       92.62      102.69      2.37 o 
  -7  -8   1       11.39       11.77      0.45 o 
  -6  -8   1        7.15       12.79      0.54 o 
  -5  -8   1       24.65       27.28      0.86 o 
  -4  -8   1       97.97       84.67      1.97 o 
  -3  -8   1      662.79      651.86      8.23 o 
  -2  -8   1       28.02       25.70      0.85 o 
  -1  -8   1      149.56      147.81      2.75 o 
   0  -8   1      130.88      118.46      6.12 o 
   1  -8   1       47.00       47.87      1.42 o 
   2  -8   1       51.09       58.07      1.60 o 
   3  -8   1       12.95       13.21      0.63 o 
   4  -8   1        5.14        6.02      0.46 o 
   5  -8   1        0.84        1.05      0.24 o 
   6  -8   1        0.67        1.98      0.28 o 
   7  -8   1        1.29       -0.41      0.41 o 
  -8  -7   1        3.33        4.50      0.29 o 
  -7  -7   1        2.60        1.92      0.26 o 
  -6  -7   1        4.93        4.08      0.37 o 
  -5  -7   1       68.17       71.26      1.78 o 
  -4  -7   1        2.62        1.62      0.32 o 
  -3  -7   1        6.65        6.95      0.45 o 
  -2  -7   1      128.82      110.66      2.23 o 
  -1  -7   1        0.05        0.25      0.26 o 
   0  -7   1       74.80       75.91      3.37 o 
   1  -7   1        1.61        1.60      0.27 o 
   2  -7   1      108.79      114.81      2.29 o 
   3  -7   1       78.96       80.98      1.89 o 
   4  -7   1        3.84        5.44      0.41 o 
   5  -7   1        0.14        0.32      0.34 o 
   6  -7   1       18.36       23.39      0.86 o 
   7  -7   1       16.56       11.32      0.93 o 
  -8  -6   1       10.34       19.42      0.66 o 
  -7  -6   1        0.64        1.96      0.27 o 
  -6  -6   1      213.53      220.09      3.62 o 
  -5  -6   1        0.95        1.45      0.29 o 
  -4  -6   1      301.94      287.01      4.27 o 
  -3  -6   1      408.71      370.89      5.07 o 
  -2  -6   1       26.89       20.39      0.67 o 
  -1  -6   1       28.87       21.29      0.67 o 
   0  -6   1      252.33      221.10      2.32 o 
   1  -6   1       78.31       72.10      1.58 o 
   2  -6   1       59.71       53.06      1.35 o 
   3  -6   1        0.51        3.32      0.33 o 
   4  -6   1       14.22       17.58      0.70 o 
   5  -6   1       19.67       22.91      0.82 o 
   6  -6   1       29.81       40.24      1.15 o 
   7  -6   1        4.24        4.68      0.48 o 
   8  -6   1        0.19       -0.22      0.25 o 
  -9  -5   1        2.75       -0.43      0.43 o 
  -8  -5   1        9.49        6.82      0.45 o 
  -7  -5   1       88.80      106.71      2.27 o 
  -6  -5   1       98.38      106.08      2.26 o 
  -5  -5   1      532.96      535.64      6.94 o 
  -4  -5   1      228.11      215.99      3.37 o 
  -3  -5   1       10.86        9.76      0.46 o 
  -2  -5   1        0.18        0.12      0.17 o 
  -1  -5   1      138.69      133.61      2.16 o 
   0  -5   1     1271.66     1198.67     25.33 o 
   1  -5   1        2.67        2.16      0.23 o 
   2  -5   1      181.25      167.89      2.61 o 
   3  -5   1      173.60      175.80      2.80 o 
   4  -5   1      203.18      219.26      3.41 o 
   5  -5   1       19.58       23.25      0.82 o 
   6  -5   1       26.20       41.02      1.15 o 
   7  -5   1        0.00       -0.30      0.30 o 
   8  -5   1        0.24       -0.14      0.32 o 
   9  -5   1        6.01       -0.88      0.88 o 
  -9  -4   1        2.95       -0.67      0.67 o 
  -8  -4   1        0.35        1.61      0.24 o 
  -7  -4   1        3.69        9.52      0.56 o 
  -6  -4   1      121.56      147.02      2.74 o 
  -5  -4   1       50.71       56.39      1.46 o 
  -4  -4   1        4.85        3.74      0.31 o 
  -3  -4   1      124.54      125.15      2.10 o 
  -2  -4   1      272.23      276.56      3.61 o 
  -1  -4   1       37.25       37.88      0.89 o 
   0  -4   1       20.83       15.53      0.32 o 
   1  -4   1        0.05       -0.19      0.19 o 
   2  -4   1      261.62      235.80      3.18 o 
   3  -4   1     1126.11     1141.45     12.60 o 
   4  -4   1      189.80      214.49      3.23 o 
   5  -4   1        0.00        0.14      0.21 o 
   6  -4   1      145.49      204.87      3.49 o 
   7  -4   1       37.69       58.63      1.78 o 
   8  -4   1        1.14        1.09      0.35 o 
   9  -4   1        6.44       -0.96      0.96 o 
  -9  -3   1        0.17        0.05      0.24 o 
  -8  -3   1        4.87        7.69      0.54 o 
  -7  -3   1       68.99       91.80      2.12 o 
  -6  -3   1       32.38       36.85      1.01 o 
  -5  -3   1       16.50       21.66      0.70 o 
  -4  -3   1      104.62      114.05      2.01 o 
  -3  -3   1     1097.71     1093.11     11.95 o 
  -2  -3   1        6.74        5.37      0.27 o 
  -1  -3   1      167.49      140.93      1.95 o 
   0  -3   1      120.59      117.19      3.34 o 
   1  -3   1     3863.23     3538.91     56.42 o 
   2  -3   1       68.74       61.64      1.14 o 
   3  -3   1       86.99       90.63      1.58 o 
   4  -3   1      751.14      914.03     10.31 o 
   5  -3   1      261.01      321.07      4.45 o 
   6  -3   1        9.35       11.78      0.59 o 
   7  -3   1      157.61      242.00      4.16 o 
   8  -3   1       94.99       96.51      2.65 o 
   9  -3   1        9.19       -1.44      1.44 o 
  -9  -2   1        4.52        1.31      0.63 o 
  -8  -2   1       89.01      114.02      2.54 o 
  -7  -2   1       16.49       24.71      0.87 o 
  -6  -2   1       27.18       27.82      0.86 o 
  -5  -2   1       46.04       56.08      1.37 o 
  -4  -2   1      157.43      195.42      2.83 o 
  -3  -2   1       26.58       23.46      0.67 o 
  -2  -2   1      371.38      320.79      3.79 o 
  -1  -2   1       48.39       49.75      0.85 o 
   0  -2   1       86.39       68.60      0.72 o 
   1  -2   1     3113.48     3241.76     48.33 o 
   2  -2   1     1085.95     1056.27     22.71 o 
   3  -2   1       44.90       38.54      0.87 o 
   4  -2   1      358.55      411.47      5.06 o 
   5  -2   1      377.26      428.04      5.48 o 
   6  -2   1       90.40      113.39      2.26 o 
   7  -2   1       68.76      117.20      2.58 o 
   8  -2   1       10.88       13.27      0.78 o 
   9  -2   1       48.73       -2.70      2.70 o 
  10  -2   1        0.83       -0.34      0.34 o 
  -9  -1   1        4.12        0.78      0.70 o 
  -8  -1   1       44.86       69.91      1.95 o 
  -7  -1   1        1.62        7.67      0.51 o 
  -6  -1   1       15.91       25.47      0.81 o 
  -5  -1   1      112.48      121.01      2.15 o 
  -4  -1   1      123.87      125.37      2.02 o 
  -3  -1   1       95.95       90.17      1.46 o 
  -2  -1   1      109.61       97.59      1.40 o 
  -1  -1   1     2890.38     2963.24     42.60 o 
   0  -1   1     1795.57     1856.14     43.33 o 
   1  -1   1     2147.56     2372.92     34.66 o 
   2  -1   1     7295.44     8062.17    104.49 o 
   3  -1   1      549.17      545.55      6.13 o 
   4  -1   1       70.17       88.27      1.55 o 
   5  -1   1      386.87      467.19      5.82 o 
   6  -1   1       27.06       37.85      1.18 o 
   7  -1   1       13.89       20.43      0.87 o 
   8  -1   1       26.25       21.97      1.50 o 
   9  -1   1       17.76       -1.76      1.76 o 
  10  -1   1        6.70       -0.80      0.80 o 
  -9   0   1        8.02       10.17      0.86 o 
  -8   0   1        4.43        9.28      0.57 o 
  -7   0   1      222.66      322.44      4.80 o 
  -6   0   1      188.59      244.63      3.73 o 
  -5   0   1        0.27        0.40      0.17 o 
  -4   0   1       39.45        7.22      0.37 o 
  -3   0   1       74.20        6.15      0.27 o 
  -2   0   1       11.05        0.27      0.11 o 
  -1   0   1     6647.14     2427.23     38.97 o 
   0   0   1       11.87        8.37      0.14 o 
   1   0   1      432.30      397.91      8.68 o 
   2   0   1       65.83       50.74      0.82 o 
   3   0   1     2259.27     2541.64     42.93 o 
   4   0   1      826.28      987.50     10.80 o 
   5   0   1      117.98      140.71      2.32 o 
   6   0   1        6.88       12.52      0.56 o 
   7   0   1        0.26        0.72      0.24 o 
   8   0   1       64.28       76.49      2.26 o 
   9   0   1        2.33       -0.63      0.63 o 
  10   0   1       18.05       -1.47      1.47 o 
  -9   1   1        1.99       -0.58      0.58 o 
  -8   1   1       43.33       58.01      1.67 o 
  -7   1   1       37.38       57.79      1.68 o 
  -6   1   1       20.60       30.24      0.89 o 
  -5   1   1       94.10      122.29      2.17 o 
  -4   1   1      182.75      247.58      3.34 o 
  -3   1   1      150.24      128.03      1.88 o 
  -2   1   1       17.64       22.17      0.53 o 
  -1   1   1     1874.71     2089.28     31.44 o 
   0   1   1      606.02      609.18      7.97 o 
   1   1   1      232.99      201.30      2.28 o 
   2   1   1      681.35      671.76     15.12 o 
   3   1   1      413.44      390.53      4.52 o 
   4   1   1      256.03      277.76      3.57 o 
   5   1   1      126.28      148.61      2.41 o 
   6   1   1       10.69       15.40      0.61 o 
   7   1   1       19.82       21.79      0.79 o 
   8   1   1       85.42      139.06      2.76 o 
   9   1   1       16.28        6.23      1.02 o 
  10   1   1       18.66       -1.74      1.74 o 
  -9   2   1        0.05       -0.25      0.25 o 
  -8   2   1        3.03        4.13      0.55 o 
  -7   2   1        1.29        3.69      0.42 o 
  -6   2   1        0.44        0.03      0.28 o 
  -5   2   1      211.48      243.42      3.58 o 
  -4   2   1      134.90      158.09      2.43 o 
  -3   2   1      424.17      439.88      5.17 o 
  -2   2   1      539.36      471.69      5.31 o 
  -1   2   1        0.02        1.46      0.13 o 
   0   2   1        0.62        0.61      0.18 o 
   1   2   1      159.90      140.73      1.76 o 
   2   2   1       18.56       11.68      0.31 o 
   3   2   1       44.05       32.59      0.76 o 
   4   2   1       96.71      102.99      1.74 o 
   5   2   1      377.02      426.89      5.40 o 
   6   2   1      109.10      145.17      2.58 o 
   7   2   1       44.85       61.89      1.65 o 
   8   2   1       17.18       34.32      1.03 o 
   9   2   1        1.21        1.27      0.33 o 
  10   2   1        9.58       -1.22      1.22 o 
  -9   3   1        0.09       -0.26      0.26 o 
  -8   3   1        1.00        0.89      0.25 o 
  -7   3   1       33.79       37.88      1.23 o 
  -6   3   1       92.57      146.46      2.80 o 
  -5   3   1       99.92      110.34      2.13 o 
  -4   3   1      626.47      698.61      8.15 o 
  -3   3   1       14.43        6.81      0.33 o 
  -2   3   1       16.30       12.25      0.39 o 
  -1   3   1      167.85      151.45      2.03 o 
   0   3   1       11.44       10.78      0.35 o 
   1   3   1     1227.06      967.28     21.39 o 
   2   3   1        4.65        6.85      0.26 o 
   3   3   1      103.18       79.83      1.41 o 
   4   3   1      162.38      199.47      2.87 o 
   5   3   1        3.55        4.32      0.33 o 
   6   3   1       65.70       80.08      1.81 o 
   7   3   1       88.50      119.37      2.43 o 
   8   3   1       73.55      116.20      2.46 o 
   9   3   1        6.68        6.67      0.54 o 
  10   3   1        1.35       -0.43      0.43 o 
  -9   4   1        0.55       -0.35      0.35 o 
  -8   4   1       41.88        1.93      2.24 o 
  -7   4   1        0.32        0.07      0.30 o 
  -6   4   1        1.15        0.21      0.28 o 
  -5   4   1        0.54        1.99      0.29 o 
  -4   4   1        0.90        1.78      0.24 o 
  -3   4   1      126.73      167.46      2.56 o 
  -2   4   1      495.88      467.75      5.56 o 
  -1   4   1      204.02      179.76      2.47 o 
   0   4   1      826.58      788.48     21.13 o 
   1   4   1      177.38      170.47      2.34 o 
   2   4   1      858.75      838.04      9.26 o 
   3   4   1     1032.56      982.38     10.87 o 
   4   4   1       41.87       32.02      0.95 o 
   5   4   1      317.90      323.11      4.49 o 
   6   4   1       70.80       90.52      2.00 o 
   7   4   1      101.76      120.03      2.45 o 
   8   4   1        9.93       20.14      0.76 o 
   9   4   1       17.75       20.07      0.84 o 
  -8   5   1        1.84       -0.83      0.83 o 
  -7   5   1        0.12        0.17      0.28 o 
  -6   5   1       11.32       17.29      0.74 o 
  -5   5   1        3.25        3.07      0.36 o 
  -4   5   1      204.87      230.15      3.53 o 
  -3   5   1       44.23       41.27      1.13 o 
  -2   5   1        1.85        2.29      0.24 o 
  -1   5   1      446.64      408.10      5.03 o 
   0   5   1      157.67      141.00      3.96 o 
   1   5   1      636.21      621.29      7.18 o 
   2   5   1      658.04      604.94      7.08 o 
   3   5   1       85.44       71.23      1.49 o 
   4   5   1       15.56       11.77      0.53 o 
   5   5   1      479.71      497.20      6.44 o 
   6   5   1       16.02       17.67      0.69 o 
   7   5   1        2.00        3.61      0.43 o 
   8   5   1      158.13      203.33      3.37 o 
   9   5   1       19.98       27.03      0.93 o 
  -8   6   1        2.77       -0.66      0.66 o 
  -7   6   1       24.00       17.91      1.16 o 
  -6   6   1        8.09        9.78      0.62 o 
  -5   6   1        9.45        8.41      0.51 o 
  -4   6   1       25.68       31.12      0.94 o 
  -3   6   1        2.54        3.85      0.37 o 
  -2   6   1       11.71       12.16      0.52 o 
  -1   6   1      392.05      405.02      5.20 o 
   0   6   1      140.51      126.40      7.60 o 
   1   6   1       39.30       35.76      1.02 o 
   2   6   1      523.42      450.57      5.71 o 
   3   6   1      240.25      227.99      3.44 o 
   4   6   1        7.70        7.11      0.43 o 
   5   6   1       30.83       28.77      0.90 o 
   6   6   1      406.85      430.01      5.92 o 
   7   6   1        4.45        3.62      0.37 o 
   8   6   1       17.05       24.43      0.77 o 
   9   6   1       10.05        8.41      0.47 o 
  -7   7   1        0.32        0.23      0.19 o 
  -6   7   1        6.60        7.82      0.56 o 
  -5   7   1       22.52       27.97      0.93 o 
  -4   7   1       15.67       16.71      0.70 o 
  -3   7   1       29.99       29.51      0.90 o 
  -2   7   1      133.09      130.82      2.47 o 
  -1   7   1      199.25      175.63      2.93 o 
   0   7   1      157.19      154.36      5.16 o 
   1   7   1      129.51      125.28      2.32 o 
   2   7   1        6.38        8.02      0.46 o 
   3   7   1      785.66      702.01      8.61 o 
   4   7   1      136.68      117.46      2.37 o 
   5   7   1      378.26      385.47      5.44 o 
   6   7   1      109.72      113.08      2.33 o 
   7   7   1       14.10       14.12      0.58 o 
   8   7   1        0.83        1.28      0.23 o 
  -7   8   1        1.20       -0.52      0.52 o 
  -6   8   1       36.51       35.84      1.35 o 
  -5   8   1        0.86        1.08      0.30 o 
  -4   8   1      136.57      187.66      3.29 o 
  -3   8   1       91.46      113.04      2.37 o 
  -2   8   1        4.82        7.20      0.48 o 
  -1   8   1      250.87      241.01      3.81 o 
   0   8   1       76.03       71.83      1.97 o 
   1   8   1        0.00        0.54      0.21 o 
   2   8   1      303.31      275.57      4.19 o 
   3   8   1      171.92      134.40      2.61 o 
   4   8   1      549.67      486.91      6.52 o 
   5   8   1       22.12       20.49      0.76 o 
   6   8   1        1.50        1.13      0.25 o 
   7   8   1        1.07        1.49      0.21 o 
  -6   9   1        0.05       -0.22      0.22 o 
  -5   9   1       48.78       73.85      1.79 o 
  -4   9   1      222.21      293.08      4.36 o 
  -3   9   1       11.07       11.02      0.58 o 
  -2   9   1      257.45      273.54      4.23 o 
  -1   9   1        0.22        0.11      0.31 o 
   0   9   1      142.50      135.12      3.91 o 
   1   9   1       16.63       13.08      0.65 o 
   2   9   1       63.70       51.46      1.49 o 
   3   9   1      106.71       97.92      2.15 o 
   4   9   1        2.26        2.68      0.32 o 
   5   9   1        2.41        2.13      0.29 o 
   6   9   1       18.82       21.27      0.66 o 
   7   9   1       59.85       84.23      1.51 o 
  -5  10   1        0.02       -0.07      0.21 o 
  -4  10   1       48.94       73.14      1.62 o 
  -3  10   1        0.43        0.75      0.24 o 
  -2  10   1       64.41       77.76      1.79 o 
  -1  10   1        4.71        5.50      0.42 o 
   0  10   1       11.86       10.80      0.53 o 
   1  10   1       31.79       31.04      0.92 o 
   2  10   1       34.74       35.92      0.99 o 
   3  10   1        0.12        0.71      0.21 o 
   4  10   1       13.50       16.43      0.61 o 
   5  10   1        4.93        6.86      0.38 o 
   6  10   1        0.86        1.75      0.19 o 
  -3  11   1       41.13       55.20      1.24 o 
  -2  11   1       57.56       69.40      1.50 o 
  -1  11   1       45.72       48.36      1.25 o 
   0  11   1        5.70        7.00      0.29 o 
   1  11   1        0.11       -0.03      0.28 o 
   2  11   1        0.29        0.39      0.18 o 
   3  11   1       14.97       16.03      0.55 o 
   4  11   1       14.16       11.45      0.43 o 
  -2 -11   2        2.22        3.40      0.25 o 
  -1 -11   2        0.45        0.93      0.20 o 
   0 -11   2        1.54        3.18      0.50 o 
   1 -11   2        5.92        5.64      0.32 o 
   2 -11   2        5.89        7.51      0.35 o 
  -4 -10   2       20.03       24.05      0.66 o 
  -3 -10   2        4.00        3.96      0.29 o 
  -2 -10   2        0.02        0.19      0.27 o 
  -1 -10   2       22.10       17.58      0.66 o 
   0 -10   2      136.84      126.44      4.19 o 
   1 -10   2        8.70        7.53      0.45 o 
   2 -10   2        0.01        0.22      0.24 o 
   3 -10   2       23.53       33.33      1.05 o 
   4 -10   2        5.19        6.62      0.38 o 
  -5  -9   2        1.78        1.55      0.23 o 
  -4  -9   2        0.67        0.67      0.26 o 
  -3  -9   2      186.62      169.02      2.93 o 
  -2  -9   2      280.71      260.09      4.02 o 
  -1  -9   2      190.07      170.91      3.04 o 
   0  -9   2       31.88       31.87      0.68 o 
   1  -9   2        4.81        4.84      0.39 o 
   2  -9   2       25.83       23.79      0.80 o 
   3  -9   2       98.08      118.34      2.35 o 
   4  -9   2       23.60       31.16      0.89 o 
   5  -9   2       28.67       44.97      1.24 o 
   6  -9   2        0.03       -0.16      0.18 o 
  -6  -8   2       21.62       27.74      0.77 o 
  -5  -8   2        0.03        0.09      0.28 o 
  -4  -8   2       16.88       14.69      0.65 o 
  -3  -8   2        6.30        7.53      0.50 o 
  -2  -8   2      137.39      123.01      2.48 o 
  -1  -8   2       59.71       63.10      1.67 o 
   0  -8   2       38.23       38.48      1.71 o 
   1  -8   2       53.25       55.57      1.56 o 
   2  -8   2      182.19      197.92      3.37 o 
   3  -8   2       21.28       25.85      0.87 o 
   4  -8   2       10.19       11.61      0.58 o 
   5  -8   2       50.45       66.90      1.71 o 
   6  -8   2        7.79       10.51      0.55 o 
   7  -8   2       31.48       -1.81      1.81 o 
  -7  -7   2        3.84        8.33      0.42 o 
  -6  -7   2       19.80       23.06      0.76 o 
  -5  -7   2       52.85       54.56      1.51 o 
  -4  -7   2      158.00      153.01      2.85 o 
  -3  -7   2        0.31        0.64      0.26 o 
  -2  -7   2       29.28       26.82      0.86 o 
  -1  -7   2       21.80       19.88      0.72 o 
   0  -7   2        2.21        3.29      0.28 o 
   1  -7   2       12.78       12.75      0.57 o 
   2  -7   2      205.23      214.74      3.50 o 
   3  -7   2       22.61       21.44      0.80 o 
   4  -7   2        3.18        3.15      0.32 o 
   5  -7   2       50.19       65.37      1.74 o 
   6  -7   2        0.67        0.53      0.27 o 
   7  -7   2       33.08       15.04      1.36 o 
  -8  -6   2       23.24       22.74      0.79 o 
  -7  -6   2       28.00       29.69      0.87 o 
  -6  -6   2        5.11        5.85      0.45 o 
  -5  -6   2       47.90       50.84      1.51 o 
  -4  -6   2      179.74      155.47      2.85 o 
  -3  -6   2        1.59        2.23      0.28 o 
  -2  -6   2      147.79      122.88      2.30 o 
  -1  -6   2      290.24      262.47      3.83 o 
   0  -6   2      476.89      460.60      7.60 o 
   1  -6   2       54.06       43.12      1.21 o 
   2  -6   2      221.91      201.59      3.21 o 
   3  -6   2       24.03       22.86      0.76 o 
   4  -6   2        0.05        0.23      0.20 o 
   5  -6   2       62.75       85.14      2.01 o 
   6  -6   2        3.31        4.43      0.43 o 
   7  -6   2       10.80       12.38      0.73 o 
   8  -6   2        2.93       -0.75      0.75 o 
  -8  -5   2      109.45      134.13      2.75 o 
  -7  -5   2       24.12       19.83      0.74 o 
  -6  -5   2       60.20       63.22      1.67 o 
  -5  -5   2        0.47        0.21      0.27 o 
  -4  -5   2        0.49        2.01      0.31 o 
  -3  -5   2        1.00        2.22      0.26 o 
  -2  -5   2      498.79      469.06      5.89 o 
  -1  -5   2      290.21      271.77      3.74 o 
   0  -5   2       10.66       11.63      0.32 o 
   1  -5   2        2.36        3.20      0.27 o 
   2  -5   2      268.58      251.08      3.57 o 
   3  -5   2       21.15       26.55      0.76 o 
   4  -5   2       55.25       63.12      1.56 o 
   5  -5   2      291.22      342.81      4.93 o 
   6  -5   2       68.75       93.43      2.17 o 
   7  -5   2        0.44        0.39      0.24 o 
   8  -5   2        1.64        0.49      0.31 o 
   9  -5   2        1.51       -0.51      0.51 o 
  -9  -4   2        1.02       -0.50      0.50 o 
  -8  -4   2        5.00        7.18      0.47 o 
  -7  -4   2        0.80        2.19      0.32 o 
  -6  -4   2        8.44       10.52      0.55 o 
  -5  -4   2       12.62       11.22      0.55 o 
  -4  -4   2       93.78       82.10      1.77 o 
  -3  -4   2      379.45      380.18      4.92 o 
  -2  -4   2        9.65       16.64      0.52 o 
  -1  -4   2       23.87       23.39      0.72 o 
   0  -4   2       79.36       87.06      2.14 o 
   1  -4   2       55.28       52.51      1.12 o 
   2  -4   2        4.54        4.25      0.28 o 
   3  -4   2      946.45     1013.58     11.35 o 
   4  -4   2       17.54       19.61      0.66 o 
   5  -4   2       27.55       32.52      0.93 o 
   6  -4   2       29.00       40.13      1.13 o 
   7  -4   2        8.94        9.70      0.66 o 
   8  -4   2       39.98       27.01      1.62 o 
   9  -4   2       85.43       -4.05      4.05 o 
  -9  -3   2        4.15       -1.04      1.04 o 
  -8  -3   2        4.03        3.69      0.41 o 
  -7  -3   2        4.95        5.93      0.45 o 
  -6  -3   2       28.42       30.05      0.91 o 
  -5  -3   2       42.83       45.91      1.30 o 
  -4  -3   2      151.21      191.01      2.95 o 
  -3  -3   2       60.55       69.23      1.41 o 
  -2  -3   2     1183.95     1197.07     12.94 o 
  -1  -3   2      436.70      393.46      4.66 o 
   0  -3   2     1614.38     1526.07     43.45 o 
   1  -3   2        2.42        5.63      0.26 o 
   2  -3   2        0.40        0.33      0.15 o 
   3  -3   2        1.66        0.68      0.15 o 
   4  -3   2       20.31       25.31      0.70 o 
   5  -3   2        0.16       -0.11      0.25 o 
   6  -3   2       48.63       66.44      1.72 o 
   7  -3   2      271.23      394.35      5.80 o 
   8  -3   2        1.08        2.21      0.38 o 
   9  -3   2       88.63       -3.88      3.88 o 
  -9  -2   2        6.83       -1.09      1.09 o 
  -8  -2   2       13.93       16.35      0.78 o 
  -7  -2   2       34.74       40.47      1.14 o 
  -6  -2   2       11.30       12.75      0.60 o 
  -5  -2   2       16.56       16.86      0.62 o 
  -4  -2   2      102.96      129.97      2.19 o 
  -3  -2   2        0.27        1.03      0.19 o 
  -2  -2   2     1295.45     1287.45     28.15 o 
  -1  -2   2      126.83       99.72      1.48 o 
   0  -2   2      866.80      807.33     14.33 o 
   1  -2   2       64.51       70.09      1.12 o 
   2  -2   2      868.67      822.18      8.93 o 
   3  -2   2       75.58       79.67      1.40 o 
   4  -2   2       76.44       84.37      1.59 o 
   5  -2   2       66.18       67.43      1.52 o 
   6  -2   2        4.90        5.10      0.39 o 
   7  -2   2      130.89      178.55      3.52 o 
   8  -2   2       57.79       49.88      2.05 o 
   9  -2   2        3.12       -0.84      0.84 o 
  10  -2   2        0.05       -0.23      0.23 o 
  -9  -1   2        0.39        0.05      0.38 o 
  -8  -1   2       19.27       22.91      0.84 o 
  -7  -1   2       63.68       93.25      2.11 o 
  -6  -1   2       57.18      104.70      2.18 o 
  -5  -1   2       31.25       34.47      1.07 o 
  -4  -1   2      491.96      555.14      6.61 o 
  -3  -1   2      545.53      587.15      6.71 o 
  -2  -1   2       27.84       33.29      0.73 o 
  -1  -1   2      721.81      616.03      6.68 o 
   0  -1   2     1275.23     1275.26     23.51 o 
   1  -1   2     1244.66     1250.59     23.02 o 
   2  -1   2    16011.87    23544.50    274.28 o 
   3  -1   2       75.80       75.29      1.29 o 
   4  -1   2      224.85      235.33      3.18 o 
   5  -1   2     1070.14     1369.80     15.02 o 
   6  -1   2       65.68       75.58      1.75 o 
   7  -1   2       60.94       77.63      2.04 o 
   8  -1   2        5.14        7.31      0.71 o 
   9  -1   2        5.94       -0.93      0.93 o 
  10  -1   2        6.86       -1.04      1.04 o 
  -9   0   2        0.06       -0.32      0.43 o 
  -8   0   2       26.33       27.73      0.93 o 
  -7   0   2       93.53       92.83      2.10 o 
  -6   0   2       31.71       26.91      0.86 o 
  -5   0   2        0.00        1.25      0.21 o 
  -4   0   2      105.05       83.38      1.59 o 
  -3   0   2      469.33      390.57      4.68 o 
  -2   0   2     1615.29     1500.82     29.20 o 
  -1   0   2       67.32       50.24      0.83 o 
   0   0   2     2942.77     3453.98     33.68 o 
   1   0   2       37.34       41.32      0.69 o 
   2   0   2     1622.95     1811.41     31.07 o 
   3   0   2      382.69      380.87      4.45 o 
   4   0   2      131.27      113.43      1.84 o 
   5   0   2      200.92      231.03      3.32 o 
   6   0   2       10.36       14.59      0.58 o 
   7   0   2       38.78       47.86      1.34 o 
   8   0   2        3.43        3.62      0.47 o 
   9   0   2        0.06       -0.30      0.30 o 
  10   0   2       13.99       -1.33      1.33 o 
  -9   1   2        0.63       -0.43      0.43 o 
  -8   1   2       21.88       30.93      1.04 o 
  -7   1   2       34.21       54.73      1.62 o 
  -6   1   2        0.60        0.73      0.24 o 
  -5   1   2      111.35      145.12      2.49 o 
  -4   1   2      150.18      198.47      2.88 o 
  -3   1   2        9.00       12.12      0.40 o 
  -2   1   2        7.13        8.43      0.29 o 
  -1   1   2      643.17      642.85      6.90 o 
   0   1   2      298.57      227.69      3.17 o 
   1   1   2      816.19      783.96     15.93 o 
   2   1   2     1038.40     1080.87     21.68 o 
   3   1   2        3.58        3.45      0.21 o 
   4   1   2      127.80      122.02      1.93 o 
   5   1   2        0.72        3.35      0.29 o 
   6   1   2        2.56        4.04      0.34 o 
   7   1   2        3.87        3.89      0.37 o 
   8   1   2       13.24       16.61      0.80 o 
   9   1   2        5.89        2.13      0.73 o 
  10   1   2       14.88       -1.46      1.46 o 
  -9   2   2        0.93       -0.40      0.40 o 
  -8   2   2        2.15        3.47      0.43 o 
  -7   2   2       80.30      131.13      2.73 o 
  -6   2   2        4.90        3.43      0.34 o 
  -5   2   2       15.96       17.42      0.63 o 
  -4   2   2        0.21        0.54      0.22 o 
  -3   2   2        7.18        6.87      0.33 o 
  -2   2   2     1970.47     2115.00     38.59 o 
  -1   2   2      174.56      177.47      2.25 o 
   0   2   2       10.02        9.47      0.19 o 
   1   2   2      876.72      838.33     17.93 o 
   2   2   2      416.32      370.15      4.25 o 
   3   2   2      660.67      650.26      7.25 o 
   4   2   2      530.43      594.42      6.88 o 
   5   2   2      442.72      542.02      6.58 o 
   6   2   2        6.37        8.20      0.46 o 
   7   2   2        0.07        0.07      0.26 o 
   8   2   2       46.72       67.64      1.80 o 
   9   2   2       45.16       55.06      1.62 o 
  10   2   2        2.51       -0.64      0.64 o 
  -9   3   2        1.82       -0.45      0.45 o 
  -8   3   2        1.08       -0.09      0.59 o 
  -7   3   2        0.51        0.31      0.26 o 
  -6   3   2      103.38      137.31      2.72 o 
  -5   3   2       34.08       48.39      1.33 o 
  -4   3   2      122.32      130.95      2.26 o 
  -3   3   2       10.31       10.27      0.42 o 
  -2   3   2      332.11      366.00      4.41 o 
  -1   3   2      314.59      288.57      3.50 o 
   0   3   2     1260.35     1134.82     47.60 o 
   1   3   2        9.42        7.64      0.27 o 
   2   3   2      223.19      195.05      2.56 o 
   3   3   2      240.17      254.95      3.30 o 
   4   3   2       14.13       14.14      0.49 o 
   5   3   2        0.70        2.44      0.30 o 
   6   3   2       98.64      116.01      2.27 o 
   7   3   2       20.58       22.89      0.81 o 
   8   3   2        1.71        4.41      0.41 o 
   9   3   2       43.86       59.44      1.69 o 
  10   3   2       11.65       -1.12      1.12 o 
  -9   4   2        3.91       -0.57      0.57 o 
  -8   4   2        0.97       -0.49      0.49 o 
  -7   4   2       14.09       14.67      0.91 o 
  -6   4   2       33.94       56.73      1.70 o 
  -5   4   2       13.33       17.96      0.70 o 
  -4   4   2       10.18        8.99      0.45 o 
  -3   4   2      109.08      110.86      1.96 o 
  -2   4   2      586.09      568.28      6.64 o 
  -1   4   2      193.91      179.50      2.51 o 
   0   4   2      319.03      287.97      3.57 o 
   1   4   2      642.45      589.40      6.68 o 
   2   4   2      247.24      270.67      3.47 o 
   3   4   2        5.35        4.75      0.31 o 
   4   4   2      154.01      156.26      2.50 o 
   5   4   2       92.43       97.83      1.95 o 
   6   4   2      140.15      149.87      2.72 o 
   7   4   2      301.84      358.51      5.15 o 
   8   4   2       48.96       71.54      1.79 o 
   9   4   2        5.44        5.52      0.40 o 
  -8   5   2        7.65       -1.19      1.19 o 
  -7   5   2        0.86        1.52      0.35 o 
  -6   5   2        0.18        0.43      0.26 o 
  -5   5   2        0.54        0.07      0.29 o 
  -4   5   2        4.13        3.19      0.35 o 
  -3   5   2       43.11       42.23      1.18 o 
  -2   5   2      119.53      117.29      2.05 o 
  -1   5   2      283.00      265.25      3.57 o 
   0   5   2      512.74      506.10     15.90 o 
   1   5   2      736.40      737.75      8.38 o 
   2   5   2      592.21      556.08      6.59 o 
   3   5   2       49.21       51.50      1.23 o 
   4   5   2      419.60      401.90      5.26 o 
   5   5   2      282.57      273.24      4.05 o 
   6   5   2       66.04       68.94      1.71 o 
   7   5   2      102.26      106.52      2.29 o 
   8   5   2        1.44        3.16      0.30 o 
   9   5   2        4.26        8.06      0.42 o 
  -8   6   2        1.08       -0.30      0.30 o 
  -7   6   2       25.57        2.67      1.03 o 
  -6   6   2        9.21        9.25      0.62 o 
  -5   6   2       13.95       16.58      0.71 o 
  -4   6   2       23.27       24.15      0.83 o 
  -3   6   2       10.34        9.84      0.51 o 
  -2   6   2       44.49       48.33      1.29 o 
  -1   6   2        3.47        1.10      0.26 o 
   0   6   2      361.94      360.99     13.62 o 
   1   6   2      172.35      157.64      2.54 o 
   2   6   2      548.06      512.31      6.34 o 
   3   6   2        8.00        6.70      0.39 o 
   4   6   2        8.18        6.85      0.43 o 
   5   6   2        0.09        0.48      0.24 o 
   6   6   2      144.17      156.98      2.90 o 
   7   6   2        0.32        0.53      0.23 o 
   8   6   2        8.15       11.07      0.53 o 
   9   6   2       42.57       66.29      1.41 o 
  -7   7   2        9.55       -0.89      0.89 o 
  -6   7   2        0.25        0.04      0.23 o 
  -5   7   2        0.91        0.82      0.29 o 
  -4   7   2       39.44       51.99      1.53 o 
  -3   7   2       47.19       55.38      1.54 o 
  -2   7   2       20.04       25.85      0.82 o 
  -1   7   2        0.03        0.00      0.26 o 
   0   7   2      702.90      702.03     17.79 o 
   1   7   2       44.77       37.69      1.14 o 
   2   7   2      270.30      245.98      3.72 o 
   3   7   2      260.66      239.52      3.72 o 
   4   7   2      571.19      541.01      7.02 o 
   5   7   2      463.60      449.54      6.11 o 
   6   7   2       21.29       18.65      0.73 o 
   7   7   2        3.17        2.98      0.32 o 
   8   7   2        8.90       11.92      0.51 o 
  -6   8   2        1.38        0.20      0.34 o 
  -5   8   2      129.94      160.47      3.08 o 
  -4   8   2       64.85       92.00      2.12 o 
  -3   8   2       17.83       20.14      0.78 o 
  -2   8   2      195.21      209.86      3.51 o 
  -1   8   2       11.66       15.27      0.65 o 
   0   8   2        5.63        4.71      0.36 o 
   1   8   2      256.90      234.15      3.71 o 
   2   8   2       19.62       20.77      0.76 o 
   3   8   2      222.47      182.37      3.18 o 
   4   8   2      364.22      327.68      4.82 o 
   5   8   2        4.68        6.40      0.46 o 
   6   8   2        0.64        0.67      0.23 o 
   7   8   2       59.24       73.19      1.61 o 
   8   8   2       11.68       11.32      0.43 o 
  -6   9   2        0.00       -0.05      0.21 o 
  -5   9   2       49.57       57.65      1.68 o 
  -4   9   2        3.02        4.97      0.42 o 
  -3   9   2       56.61       69.64      1.74 o 
  -2   9   2        2.79        3.74      0.40 o 
  -1   9   2      274.71      282.94      4.33 o 
   0   9   2      369.62      358.26     15.78 o 
   1   9   2       55.72       49.67      1.48 o 
   2   9   2        1.37        1.08      0.32 o 
   3   9   2       27.80       24.08      0.83 o 
   4   9   2       13.49       15.20      0.63 o 
   5   9   2        6.62        7.07      0.44 o 
   6   9   2       38.45       41.36      1.17 o 
   7   9   2       32.72       38.34      0.97 o 
  -5  10   2        5.03       -0.65      0.65 o 
  -4  10   2        0.10        0.35      0.19 o 
  -3  10   2       17.03       21.65      0.73 o 
  -2  10   2       64.88       72.65      1.73 o 
  -1  10   2       33.31       33.05      0.95 o 
   0  10   2       22.56       25.33      1.84 o 
   1  10   2       69.79       59.78      1.58 o 
   2  10   2       25.11       23.31      0.79 o 
   3  10   2       13.85       14.06      0.59 o 
   4  10   2        5.80        9.87      0.49 o 
   5  10   2        0.24        0.36      0.18 o 
   6  10   2        0.24        0.13      0.16 o 
  -3  11   2        6.49        9.98      0.43 o 
  -2  11   2        4.16        6.53      0.39 o 
  -1  11   2        0.80        1.10      0.23 o 
   0  11   2       32.44       34.03      0.96 o 
   1  11   2        2.26        2.73      0.29 o 
   2  11   2        6.31        6.55      0.39 o 
   3  11   2        0.81       -0.02      0.24 o 
   4  11   2       40.80       41.42      1.03 o 
   0  12   2        0.17        0.51      0.11 o 
   1  12   2        2.20        3.99      0.24 o 
   0 -11   3        0.25        0.02      0.11 o 
  -3 -10   3        9.68       10.15      0.43 o 
  -2 -10   3        1.14        1.26      0.21 o 
  -1 -10   3      234.19      228.07      3.40 o 
   0 -10   3       33.54       33.44      0.90 o 
   1 -10   3        0.76       -0.26      0.32 o 
   2 -10   3       69.32       75.20      1.62 o 
   3 -10   3       54.70       66.15      1.42 o 
   4 -10   3        0.41        0.72      0.17 o 
  -5  -9   3        2.06        1.52      0.19 o 
  -4  -9   3       12.14       10.75      0.48 o 
  -3  -9   3        6.47        7.17      0.43 o 
  -2  -9   3      168.17      164.11      2.86 o 
  -1  -9   3      387.99      368.74      5.16 o 
   0  -9   3      136.59      133.00      3.68 o 
   1  -9   3        0.10        0.00      0.25 o 
   2  -9   3        3.23        3.23      0.35 o 
   3  -9   3       85.60      107.12      2.15 o 
   4  -9   3       92.20      123.81      2.28 o 
   5  -9   3        0.00        0.26      0.18 o 
  -6  -8   3        4.84        5.96      0.33 o 
  -5  -8   3        6.27        8.33      0.44 o 
  -4  -8   3       22.55       20.83      0.73 o 
  -3  -8   3       19.24       18.74      0.72 o 
  -2  -8   3        7.91        7.23      0.49 o 
  -1  -8   3        1.32        2.15      0.32 o 
   0  -8   3       18.41       14.61      0.47 o 
   1  -8   3        8.45        5.86      0.44 o 
   2  -8   3      377.97      376.26      5.34 o 
   3  -8   3        0.52        0.28      0.22 o 
   4  -8   3       53.55       62.71      1.63 o 
   5  -8   3        4.78        7.20      0.44 o 
   6  -8   3        1.88        3.57      0.29 o 
  -7  -7   3        4.69        7.69      0.38 o 
  -6  -7   3       11.66        8.60      0.45 o 
  -5  -7   3       11.26       10.74      0.53 o 
  -4  -7   3      153.53      138.85      2.66 o 
  -3  -7   3       78.22       66.16      1.72 o 
  -2  -7   3       11.65       10.61      0.57 o 
  -1  -7   3        3.02        1.11      0.28 o 
   0  -7   3       37.15       32.85      0.72 o 
   1  -7   3        9.88        8.38      0.51 o 
   2  -7   3        1.46        2.54      0.26 o 
   3  -7   3        7.92        8.37      0.51 o 
   4  -7   3        1.38        1.75      0.30 o 
   5  -7   3       10.69       14.23      0.64 o 
   6  -7   3        4.43        5.45      0.42 o 
   7  -7   3        0.93        0.84      0.24 o 
  -7  -6   3       25.50       29.83      0.82 o 
  -6  -6   3       78.03       86.99      1.94 o 
  -5  -6   3      165.29      146.97      2.77 o 
  -4  -6   3        8.05        8.00      0.49 o 
  -3  -6   3       77.09       64.35      1.64 o 
  -2  -6   3      242.21      215.28      3.45 o 
  -1  -6   3        1.12        1.63      0.26 o 
   0  -6   3      340.50      326.00      3.24 o 
   1  -6   3      385.19      360.69      4.96 o 
   2  -6   3      257.19      264.30      3.97 o 
   3  -6   3       14.57       16.25      0.66 o 
   4  -6   3       24.58       26.71      0.88 o 
   5  -6   3        0.02       -0.33      0.33 o 
   6  -6   3        9.02       11.59      0.59 o 
   7  -6   3        3.05        4.08      0.47 o 
   8  -6   3        4.59       -0.74      0.74 o 
  -8  -5   3        1.02        0.87      0.22 o 
  -7  -5   3        4.61        5.56      0.40 o 
  -6  -5   3        0.17        0.32      0.25 o 
  -5  -5   3       51.61       59.85      1.62 o 
  -4  -5   3      272.65      283.86      4.27 o 
  -3  -5   3       53.37       56.14      1.46 o 
  -2  -5   3       19.89       25.97      0.77 o 
  -1  -5   3      760.07      725.24      8.56 o 
   0  -5   3      169.48      169.85      1.91 o 
   1  -5   3       34.69       36.01      1.05 o 
   2  -5   3        0.27        1.24      0.21 o 
   3  -5   3       17.27       14.35      0.58 o 
   4  -5   3       47.07       52.31      1.43 o 
   5  -5   3       91.36      116.27      2.38 o 
   6  -5   3        0.06        0.07      0.37 o 
   7  -5   3       29.02       44.14      1.22 o 
   8  -5   3       10.88        2.85      0.92 o 
  -8  -4   3        7.01        5.32      0.53 o 
  -7  -4   3       11.02       13.01      0.63 o 
  -6  -4   3       16.43       23.83      0.84 o 
  -5  -4   3        0.06        0.21      0.30 o 
  -4  -4   3       47.65       61.36      1.56 o 
  -3  -4   3      126.39      138.62      2.42 o 
  -2  -4   3      349.47      364.55      4.74 o 
  -1  -4   3        0.16        0.36      0.19 o 
   0  -4   3      299.79      260.87      2.50 o 
   1  -4   3       68.32       53.84      1.21 o 
   2  -4   3      565.75      534.88      6.45 o 
   3  -4   3      140.36      135.55      2.31 o 
   4  -4   3       27.74       30.80      0.85 o 
   5  -4   3       38.92       47.19      1.38 o 
   6  -4   3        3.34        3.48      0.36 o 
   7  -4   3       16.32       25.76      0.97 o 
   8  -4   3        3.51        2.11      0.50 o 
   9  -4   3        5.02       -0.98      0.98 o 
  -8  -3   3        8.01       10.51      0.79 o 
  -7  -3   3        3.26        3.41      0.39 o 
  -6  -3   3       91.42      112.81      2.35 o 
  -5  -3   3       72.95       74.90      1.77 o 
  -4  -3   3        8.35        7.08      0.41 o 
  -3  -3   3      165.77      160.66      2.57 o 
  -2  -3   3       34.88       34.50      0.94 o 
  -1  -3   3      522.52      496.70      5.85 o 
   0  -3   3       15.37       11.99      0.29 o 
   1  -3   3        0.02       -0.18      0.18 o 
   2  -3   3       61.04       62.11      1.25 o 
   3  -3   3      154.57      154.22      2.41 o 
   4  -3   3       14.66       17.58      0.60 o 
   5  -3   3       61.49       71.73      1.66 o 
   6  -3   3        0.00        0.75      0.26 o 
   7  -3   3       17.39       27.74      0.96 o 
   8  -3   3       12.69       14.48      0.89 o 
   9  -3   3        0.42        0.12      0.31 o 
  -9  -2   3       11.55       -1.20      1.20 o 
  -8  -2   3       10.77       10.19      0.69 o 
  -7  -2   3       12.83       17.88      0.72 o 
  -6  -2   3        4.43       10.25      0.55 o 
  -5  -2   3       69.63       85.09      1.87 o 
  -4  -2   3       13.18       15.43      0.57 o 
  -3  -2   3       57.40       75.52      1.50 o 
  -2  -2   3       38.37       34.95      0.87 o 
  -1  -2   3      649.62      677.95      7.55 o 
   0  -2   3      107.81       82.44      2.27 o 
   1  -2   3     2911.06     3132.83     52.01 o 
   2  -2   3      543.32      513.43      5.91 o 
   3  -2   3       59.87       58.84      1.21 o 
   4  -2   3       51.85       61.87      1.35 o 
   5  -2   3       63.49       69.80      1.57 o 
   6  -2   3        5.91        5.13      0.41 o 
   7  -2   3        3.03        5.91      0.45 o 
   8  -2   3       29.69       45.30      1.43 o 
   9  -2   3        0.01       -0.14      0.26 o 
  -9  -1   3        0.81       -0.28      0.49 o 
  -8  -1   3        5.68        8.29      0.53 o 
  -7  -1   3        8.49       12.91      0.62 o 
  -6  -1   3        2.19        3.27      0.37 o 
  -5  -1   3       28.21       19.19      0.68 o 
  -4  -1   3        1.88        1.50      0.24 o 
  -3  -1   3     1261.60     1478.70     15.89 o 
  -2  -1   3       41.07       39.44      0.89 o 
  -1  -1   3       22.73       13.56      0.38 o 
   0  -1   3      335.25      282.98     10.16 o 
   1  -1   3    13155.23    19713.96    234.08 o 
   2  -1   3       26.28       28.94      0.70 o 
   3  -1   3      104.90       92.25      1.54 o 
   4  -1   3      113.48      115.33      1.94 o 
   5  -1   3      149.34      163.00      2.65 o 
   6  -1   3       11.43       13.97      0.59 o 
   7  -1   3        0.20        0.40      0.24 o 
   8  -1   3        0.11       -0.07      0.30 o 
   9  -1   3        0.11        0.00      0.35 o 
  10  -1   3       13.23       -1.19      1.19 o 
  -9   0   3        0.79       -0.52      0.52 o 
  -8   0   3       16.27       14.81      0.66 o 
  -7   0   3       19.31       15.91      0.72 o 
  -6   0   3      179.75      136.92      2.63 o 
  -5   0   3      465.91      243.78      3.71 o 
  -4   0   3      142.82       86.09      1.71 o 
  -3   0   3       20.04       27.13      0.79 o 
  -2   0   3      118.14      110.20      1.70 o 
  -1   0   3        5.75        9.22      0.30 o 
   0   0   3     1162.71     1219.00     44.51 o 
   1   0   3     9374.25    13998.33    169.28 o 
   2   0   3      711.85      685.74      7.49 o 
   3   0   3       37.00       27.91      0.72 o 
   4   0   3        2.41        2.12      0.25 o 
   5   0   3        0.14        2.36      0.25 o 
   6   0   3      238.39      342.56      4.75 o 
   7   0   3       44.70       64.39      1.71 o 
   8   0   3        1.56        4.78      0.44 o 
   9   0   3        0.07        0.00      0.26 o 
  10   0   3        4.19       -0.62      0.62 o 
  -9   1   3        1.20       -0.40      0.40 o 
  -8   1   3        1.88        0.09      0.32 o 
  -7   1   3       31.34       23.91      0.85 o 
  -6   1   3       15.36       10.29      0.56 o 
  -5   1   3       90.11       54.29      1.43 o 
  -4   1   3        1.38        2.87      0.29 o 
  -3   1   3        8.22        8.97      0.38 o 
  -2   1   3       78.05       75.70      1.32 o 
  -1   1   3      102.18       91.16      1.39 o 
   0   1   3     1597.73     1610.76     39.00 o 
   1   1   3       47.49       37.12      0.72 o 
   2   1   3      500.57      462.75      5.23 o 
   3   1   3        5.05        5.52      0.28 o 
   4   1   3      793.67      926.97     10.28 o 
   5   1   3       79.81       88.96      1.74 o 
   6   1   3       93.19      136.11      2.47 o 
   7   1   3        2.22        3.28      0.36 o 
   8   1   3        6.57       10.56      0.58 o 
   9   1   3        1.08        1.11      0.29 o 
  10   1   3        4.27       -0.66      0.66 o 
  -9   2   3        6.12       -1.01      1.01 o 
  -8   2   3        0.49        1.35      0.32 o 
  -7   2   3       42.37       65.04      1.83 o 
  -6   2   3        1.95        3.06      0.38 o 
  -5   2   3       51.07       73.39      1.70 o 
  -4   2   3       31.79       39.36      1.10 o 
  -3   2   3      225.86      248.95      3.38 o 
  -2   2   3      412.28      377.04      4.54 o 
  -1   2   3      132.43      126.25      1.81 o 
   0   2   3       17.62       18.06      0.35 o 
   1   2   3      975.60      956.69     21.24 o 
   2   2   3       25.45       25.61      0.64 o 
   3   2   3      751.74      760.86      8.44 o 
   4   2   3       25.20       29.42      0.84 o 
   5   2   3      307.64      332.83      4.45 o 
   6   2   3        4.54        4.38      0.37 o 
   7   2   3        0.80        1.68      0.29 o 
   8   2   3        4.12        6.34      0.46 o 
   9   2   3        0.39        1.13      0.27 o 
  10   2   3        0.00       -0.23      0.23 o 
  -9   3   3        0.65       -0.38      0.38 o 
  -8   3   3        2.48       -0.39      0.60 o 
  -7   3   3        0.99        0.53      0.29 o 
  -6   3   3       93.10      140.75      2.79 o 
  -5   3   3       96.67      114.32      2.28 o 
  -4   3   3       24.61       22.07      0.70 o 
  -3   3   3      307.81      356.04      4.58 o 
  -2   3   3        0.22        0.14      0.25 o 
  -1   3   3       68.66       56.89      1.11 o 
   0   3   3      344.75      285.73      2.55 o 
   1   3   3        0.21        0.45      0.13 o 
   2   3   3       32.56       35.11      0.82 o 
   3   3   3      611.53      656.68      7.47 o 
   4   3   3      132.32      148.94      2.35 o 
   5   3   3       21.21       18.29      0.64 o 
   6   3   3        4.59        6.74      0.42 o 
   7   3   3       19.28       24.60      0.84 o 
   8   3   3       49.29       62.99      1.67 o 
   9   3   3       24.91       36.37      1.00 o 
  10   3   3        7.79        3.55      0.58 o 
  -8   4   3        0.01        0.05      0.26 o 
  -7   4   3       15.75       16.67      1.00 o 
  -6   4   3       20.76       22.05      0.86 o 
  -5   4   3        2.16        5.17      0.43 o 
  -4   4   3       24.73       21.72      0.72 o 
  -3   4   3       37.58       41.21      1.13 o 
  -2   4   3      197.41      180.44      2.69 o 
  -1   4   3      415.66      426.40      5.15 o 
   0   4   3      118.89      113.90      1.28 o 
   1   4   3     3954.56     4181.85     68.62 o 
   2   4   3     1297.73     1334.01     31.30 o 
   3   4   3      113.56      102.86      1.80 o 
   4   4   3      321.12      343.46      4.54 o 
   5   4   3       79.91       68.88      1.60 o 
   6   4   3      252.98      279.27      4.19 o 
   7   4   3       13.04       13.99      0.64 o 
   8   4   3       18.10       27.73      0.89 o 
   9   4   3       52.97       85.14      1.84 o 
  -8   5   3       13.70       -1.49      1.49 o 
  -7   5   3        2.32        1.55      0.43 o 
  -6   5   3        9.58       14.67      0.69 o 
  -5   5   3       30.05       33.50      1.01 o 
  -4   5   3       21.85       25.75      0.82 o 
  -3   5   3      156.34      167.57      2.79 o 
  -2   5   3        1.91        3.33      0.28 o 
  -1   5   3      283.66      252.80      3.51 o 
   0   5   3      152.71      159.76      1.73 o 
   1   5   3       19.91       22.73      0.63 o 
   2   5   3      254.68      257.06      3.53 o 
   3   5   3      393.60      362.67      4.74 o 
   4   5   3        5.87        7.66      0.43 o 
   5   5   3        0.07        0.40      0.18 o 
   6   5   3       10.55       11.21      0.58 o 
   7   5   3       28.66       32.42      0.97 o 
   8   5   3        9.99       11.35      0.57 o 
   9   5   3       19.73       22.77      0.71 o 
  -7   6   3        2.52        0.42      0.36 o 
  -6   6   3        9.74       11.23      0.59 o 
  -5   6   3        0.34        0.96      0.27 o 
  -4   6   3        5.04        6.48      0.47 o 
  -3   6   3       20.76       29.38      0.87 o 
  -2   6   3        1.01       -0.20      0.21 o 
  -1   6   3      121.21      114.52      2.12 o 
   0   6   3       64.36       62.67      1.98 o 
   1   6   3       14.47       17.75      0.59 o 
   2   6   3        7.40        8.17      0.41 o 
   3   6   3       28.72       26.61      0.79 o 
   4   6   3      204.89      199.13      3.23 o 
   5   6   3      800.96      790.21      9.60 o 
   6   6   3       35.64       35.42      1.04 o 
   7   6   3      257.72      290.96      4.37 o 
   8   6   3        0.72        1.39      0.26 o 
   9   6   3       29.42       46.66      1.14 o 
  -7   7   3        0.01       -0.10      0.22 o 
  -6   7   3        1.50        2.14      0.33 o 
  -5   7   3       20.72       29.86      1.02 o 
  -4   7   3      128.06      170.55      3.09 o 
  -3   7   3      217.68      246.14      3.91 o 
  -2   7   3      373.94      391.11      5.39 o 
  -1   7   3        1.80        1.34      0.26 o 
   0   7   3       50.48       48.07      1.13 o 
   1   7   3      812.05      741.78      8.92 o 
   2   7   3       98.85       74.38      1.72 o 
   3   7   3      275.98      233.82      3.67 o 
   4   7   3      643.81      593.55      7.57 o 
   5   7   3        6.74        7.57      0.50 o 
   6   7   3       98.33      105.74      2.24 o 
   7   7   3       27.44       29.87      0.88 o 
   8   7   3        0.66        1.16      0.21 o 
  -6   8   3        3.00        0.80      0.43 o 
  -5   8   3        0.14        0.09      0.29 o 
  -4   8   3        0.31       -0.10      0.27 o 
  -3   8   3       55.55       66.69      1.72 o 
  -2   8   3       68.75       63.80      1.70 o 
  -1   8   3      307.70      299.61      4.47 o 
   0   8   3      372.81      343.48     17.56 o 
   1   8   3      252.49      222.06      3.60 o 
   2   8   3       29.47       25.58      0.85 o 
   3   8   3       26.87       21.70      0.78 o 
   4   8   3       67.05       56.04      1.55 o 
   5   8   3      183.62      163.79      2.96 o 
   6   8   3        2.91        2.16      0.30 o 
   7   8   3        0.87        0.87      0.25 o 
   8   8   3        0.56        1.60      0.19 o 
  -5   9   3        4.21        6.29      0.52 o 
  -4   9   3       29.39       36.26      1.02 o 
  -3   9   3       28.34       37.25      1.04 o 
  -2   9   3       97.45      112.44      2.35 o 
  -1   9   3       69.63       68.92      1.74 o 
   0   9   3        8.03        7.77      0.34 o 
   1   9   3       14.04        8.54      0.53 o 
   2   9   3      179.03      158.49      2.91 o 
   3   9   3      126.51      103.54      2.23 o 
   4   9   3       27.65       21.65      0.77 o 
   5   9   3       10.20       10.42      0.54 o 
   6   9   3       19.47       22.13      0.70 o 
   7   9   3       12.17       22.16      0.61 o 
  -4  10   3       21.12       26.53      0.78 o 
  -3  10   3       43.23       62.48      1.51 o 
  -2  10   3       61.16       68.25      1.64 o 
  -1  10   3        7.80        6.47      0.44 o 
   0  10   3      228.13      226.25      4.82 o 
   1  10   3        8.64        7.24      0.47 o 
   2  10   3        3.84        3.25      0.34 o 
   3  10   3        6.92        6.68      0.44 o 
   4  10   3        4.79        4.74      0.34 o 
   5  10   3        0.03        0.00      0.20 o 
   6  10   3        3.42        4.03      0.27 o 
  -3  11   3        9.13       14.69      0.50 o 
  -2  11   3       51.88       66.67      1.45 o 
  -1  11   3        0.75        0.64      0.22 o 
   0  11   3        0.00        0.31      0.15 o 
   1  11   3       14.00       11.91      0.50 o 
   2  11   3        0.13        0.33      0.15 o 
   3  11   3        8.73        8.49      0.41 o 
   4  11   3       41.43       51.29      1.18 o 
   1  12   3        0.01        0.00      0.18 o 
  -2 -10   4       36.53       35.66      0.95 o 
  -1 -10   4       27.78       28.25      0.87 o 
   0 -10   4       18.28       20.16      1.01 o 
   1 -10   4       85.50       87.42      1.70 o 
   2 -10   4        9.25        9.57      0.43 o 
   3 -10   4       10.42       10.64      0.42 o 
  -4  -9   4        1.93        1.82      0.24 o 
  -3  -9   4        0.58        0.78      0.21 o 
  -2  -9   4      128.87      122.49      2.26 o 
  -1  -9   4        0.02        0.36      0.22 o 
   0  -9   4      203.35      202.88      3.35 o 
   1  -9   4        0.96        1.74      0.29 o 
   2  -9   4       91.12      102.49      2.08 o 
   3  -9   4       71.42       80.49      1.75 o 
   4  -9   4        2.07        2.38      0.28 o 
   5  -9   4       30.49       42.51      1.05 o 
  -5  -8   4        1.77        1.76      0.22 o 
  -4  -8   4        0.19        0.46      0.21 o 
  -3  -8   4       35.56       34.44      0.95 o 
  -2  -8   4        0.01        0.59      0.24 o 
  -1  -8   4       80.84       73.72      1.80 o 
   0  -8   4       31.94       24.34      0.85 o 
   1  -8   4      150.93      133.41      2.60 o 
   2  -8   4        0.19       -0.33      0.33 o 
   3  -8   4       28.30       35.22      1.00 o 
   4  -8   4        0.00        0.06      0.27 o 
   5  -8   4        6.58        9.27      0.47 o 
   6  -8   4       20.30       30.30      0.82 o 
  -6  -7   4        3.18        5.46      0.33 o 
  -5  -7   4      110.64      105.74      2.10 o 
  -4  -7   4       23.98       19.28      0.73 o 
  -3  -7   4        2.28        4.15      0.37 o 
  -2  -7   4      382.95      334.41      4.88 o 
  -1  -7   4       80.85       67.74      1.73 o 
   0  -7   4        0.11        0.52      0.37 o 
   1  -7   4       23.37       24.42      0.84 o 
   2  -7   4        0.19        0.14      0.24 o 
   3  -7   4       49.26       50.07      1.47 o 
   4  -7   4       90.19      101.10      2.20 o 
   5  -7   4        3.75        5.57      0.41 o 
   6  -7   4        7.20       10.40      0.50 o 
   7  -7   4        0.31        0.67      0.20 o 
  -7  -6   4       10.98       10.06      0.45 o 
  -6  -6   4      107.17      125.21      2.32 o 
  -5  -6   4       18.10       18.62      0.70 o 
  -4  -6   4      517.52      498.82      6.63 o 
  -3  -6   4      591.28      565.91      7.34 o 
  -2  -6   4        9.72        8.15      0.49 o 
  -1  -6   4       41.71       33.88      0.97 o 
   0  -6   4      106.07       93.20      1.43 o 
   1  -6   4      251.65      228.07      3.62 o 
   2  -6   4       37.08       36.56      1.02 o 
   3  -6   4        0.31        0.61      0.26 o 
   4  -6   4        1.74        2.67      0.31 o 
   5  -6   4        4.22        3.41      0.37 o 
   6  -6   4        0.00        0.62      0.23 o 
   7  -6   4        2.84        3.95      0.37 o 
   8  -6   4        1.92       -0.49      0.49 o 
  -7  -5   4       16.04       24.98      0.75 o 
  -6  -5   4       32.67       39.76      1.25 o 
  -5  -5   4      301.68      334.54      4.88 o 
  -4  -5   4       10.48        6.30      0.44 o 
  -3  -5   4       45.62       36.03      1.00 o 
  -2  -5   4       32.49       33.34      0.92 o 
  -1  -5   4      424.64      368.83      5.02 o 
   0  -5   4      137.96      118.96      2.05 o 
   1  -5   4       79.64       67.84      1.58 o 
   2  -5   4      175.66      164.27      2.79 o 
   3  -5   4       13.66       12.37      0.57 o 
   4  -5   4        0.24        0.64      0.27 o 
   5  -5   4        3.16        4.55      0.42 o 
   6  -5   4        7.91        7.90      0.51 o 
   7  -5   4       19.63       32.09      1.01 o 
   8  -5   4       13.11        4.92      0.86 o 
  -8  -4   4        3.65       -0.49      0.49 o 
  -7  -4   4       18.39       29.56      0.91 o 
  -6  -4   4       69.95       77.23      1.87 o 
  -5  -4   4       44.25       43.93      1.38 o 
  -4  -4   4        0.28        0.20      0.31 o 
  -3  -4   4      102.40      101.53      2.08 o 
  -2  -4   4      372.50      366.93      4.92 o 
  -1  -4   4       39.63       34.15      1.03 o 
   0  -4   4       71.04       74.13      1.10 o 
   1  -4   4       95.18       78.34      1.62 o 
   2  -4   4      148.15      133.83      2.31 o 
   3  -4   4        3.19        3.87      0.32 o 
   4  -4   4       59.03       61.68      1.54 o 
   5  -4   4      101.36      122.81      2.43 o 
   6  -4   4        2.80        3.57      0.37 o 
   7  -4   4        0.39        0.23      0.25 o 
   8  -4   4        4.79        4.80      0.55 o 
   9  -4   4       31.30       -2.02      2.02 o 
  -8  -3   4       32.84        7.66      1.33 o 
  -7  -3   4      129.23      177.57      3.13 o 
  -6  -3   4       12.12       13.62      0.65 o 
  -5  -3   4       93.06      107.69      2.26 o 
  -4  -3   4        1.46        0.89      0.22 o 
  -3  -3   4       45.35       39.03      1.14 o 
  -2  -3   4       19.81       13.35      0.51 o 
  -1  -3   4      101.85       99.62      1.79 o 
   0  -3   4       49.85       50.50      0.82 o 
   1  -3   4        4.81        2.56      0.23 o 
   2  -3   4      120.61      114.76      1.98 o 
   3  -3   4      238.52      217.72      3.20 o 
   4  -3   4      334.83      344.21      4.68 o 
   5  -3   4       34.79       37.56      1.00 o 
   6  -3   4        1.61        2.23      0.32 o 
   7  -3   4       11.40       17.38      0.74 o 
   8  -3   4        4.98        7.69      0.66 o 
   9  -3   4        0.00        0.06      0.19 o 
  -8  -2   4       14.43       20.74      0.87 o 
  -7  -2   4       33.38       54.80      1.52 o 
  -6  -2   4        6.40        6.13      0.47 o 
  -5  -2   4      206.55      261.78      4.02 o 
  -4  -2   4       61.97       65.02      1.56 o 
  -3  -2   4        1.00        1.67      0.20 o 
  -2  -2   4      129.40      107.67      1.89 o 
  -1  -2   4        9.12        6.47      0.32 o 
   0  -2   4        4.69        8.43      0.25 o 
   1  -2   4      804.72      735.83      8.27 o 
   2  -2   4      881.28      859.44      9.58 o 
   3  -2   4     1757.01     2001.97     21.27 o 
   4  -2   4      161.59      172.62      2.73 o 
   5  -2   4        6.20        7.92      0.44 o 
   6  -2   4        2.75        4.09      0.38 o 
   7  -2   4       43.26       62.90      1.71 o 
   8  -2   4        3.41        4.08      0.45 o 
   9  -2   4        0.53       -0.16      0.39 o 
  -8  -1   4        1.89        1.83      0.32 o 
  -7  -1   4        4.31        9.66      0.55 o 
  -6  -1   4      149.35      170.24      3.06 o 
  -5  -1   4      131.86      154.49      2.77 o 
  -4  -1   4       15.88       17.22      0.63 o 
  -3  -1   4        1.18        0.69      0.21 o 
  -2  -1   4       20.14       23.72      0.63 o 
  -1  -1   4      297.26      312.33      3.90 o 
   0  -1   4      119.93      123.07      2.99 o 
   1  -1   4      180.28      183.97      2.50 o 
   2  -1   4      835.81      840.45      9.28 o 
   3  -1   4      373.60      371.98      4.62 o 
   4  -1   4      102.80      112.57      1.98 o 
   5  -1   4      153.15      184.80      2.95 o 
   6  -1   4        3.46        4.65      0.40 o 
   7  -1   4        0.01       -0.32      0.32 o 
   8  -1   4       21.32       29.42      1.06 o 
   9  -1   4       16.49       12.73      1.10 o 
  10  -1   4        5.18       -0.82      0.82 o 
  -8   0   4        0.87        2.21      0.33 o 
  -7   0   4        0.00        0.07      0.28 o 
  -6   0   4      159.64      227.17      3.70 o 
  -5   0   4       30.50       31.19      0.91 o 
  -4   0   4      237.26      268.68      3.86 o 
  -3   0   4       51.70       74.26      1.51 o 
  -2   0   4        0.61        2.61      0.25 o 
  -1   0   4      182.77      173.47      2.40 o 
   0   0   4     1001.21      999.03      9.84 o 
   1   0   4       83.95       61.56      1.12 o 
   2   0   4      459.21      514.25      5.89 o 
   3   0   4       13.84       18.90      0.52 o 
   4   0   4       71.63       73.64      1.48 o 
   5   0   4      130.03      155.88      2.59 o 
   6   0   4      110.99      126.93      2.41 o 
   7   0   4        0.20        0.83      0.26 o 
   8   0   4        2.84        5.00      0.42 o 
   9   0   4       15.28        9.38      0.99 o 
  10   0   4        0.00       -0.21      0.21 o 
  -8   1   4        6.25        9.55      0.59 o 
  -7   1   4        5.88        9.29      0.54 o 
  -6   1   4       69.93      108.71      2.32 o 
  -5   1   4       16.60       23.94      0.80 o 
  -4   1   4       76.19       72.23      1.61 o 
  -3   1   4      162.75      150.75      2.41 o 
  -2   1   4       48.03       61.30      1.25 o 
  -1   1   4       49.10       51.42      1.04 o 
   0   1   4      205.48      206.36      2.35 o 
   1   1   4       80.75       81.00      1.33 o 
   2   1   4      914.23      891.86      9.73 o 
   3   1   4       17.09       14.34      0.45 o 
   4   1   4       12.03        8.10      0.38 o 
   5   1   4       43.88       50.26      1.28 o 
   6   1   4       18.63       24.49      0.79 o 
   7   1   4      129.57      174.56      3.12 o 
   8   1   4        8.78       12.70      0.67 o 
   9   1   4        0.09        0.38      0.21 o 
  10   1   4        7.75       -1.01      1.01 o 
  -8   2   4       21.21       -1.95      1.95 o 
  -7   2   4       15.91       17.35      0.76 o 
  -6   2   4       16.95       20.57      0.79 o 
  -5   2   4       28.33       39.93      1.06 o 
  -4   2   4       55.67       63.18      1.51 o 
  -3   2   4      572.31      673.75      7.90 o 
  -2   2   4      466.02      491.82      5.86 o 
  -1   2   4        9.25       18.87      0.52 o 
   0   2   4     1599.90     1714.54     24.23 o 
   1   2   4      376.56      366.83      4.37 o 
   2   2   4       62.67       61.38      1.17 o 
   3   2   4        0.60        1.11      0.18 o 
   4   2   4       35.69       32.21      0.92 o 
   5   2   4       71.08       87.27      1.78 o 
   6   2   4      103.76      119.29      2.31 o 
   7   2   4        7.84       10.42      0.56 o 
   8   2   4        9.38       13.83      0.66 o 
   9   2   4        0.94        1.44      0.28 o 
  10   2   4       14.05       -1.18      1.18 o 
  -8   3   4        5.43       -0.87      0.87 o 
  -7   3   4        0.26        0.07      0.28 o 
  -6   3   4        6.85        8.62      0.55 o 
  -5   3   4       78.90      109.13      2.27 o 
  -4   3   4       11.45       14.85      0.61 o 
  -3   3   4        1.45        1.16      0.26 o 
  -2   3   4      347.49      405.21      5.05 o 
  -1   3   4      814.36      859.87      9.56 o 
   0   3   4       52.29       41.37      0.66 o 
   1   3   4      639.76      614.43      6.98 o 
   2   3   4      374.19      390.95      4.75 o 
   3   3   4      309.67      309.82      4.01 o 
   4   3   4        1.52        1.29      0.18 o 
   5   3   4       51.34       54.21      1.36 o 
   6   3   4       13.61       15.54      0.66 o 
   7   3   4        1.92        2.37      0.33 o 
   8   3   4        1.23        2.33      0.33 o 
   9   3   4        4.09        5.42      0.41 o 
  10   3   4       21.58       -1.40      1.40 o 
  -8   4   4        0.01        0.20      0.15 o 
  -7   4   4        4.37        1.78      0.44 o 
  -6   4   4        7.31       13.64      0.67 o 
  -5   4   4        2.26        6.49      0.51 o 
  -4   4   4       31.21       42.07      1.29 o 
  -3   4   4      114.38      138.22      2.43 o 
  -2   4   4      174.49      143.52      2.37 o 
  -1   4   4        4.88        4.96      0.30 o 
   0   4   4      135.32      138.49      2.62 o 
   1   4   4      856.80      837.87      9.39 o 
   2   4   4      114.73       98.59      1.74 o 
   3   4   4     1107.50     1145.37     12.67 o 
   4   4   4      474.86      438.98      5.60 o 
   5   4   4        5.08        6.19      0.42 o 
   6   4   4        0.15        0.59      0.25 o 
   7   4   4       11.52       13.57      0.66 o 
   8   4   4        6.39        7.06      0.47 o 
   9   4   4       43.61       64.03      1.57 o 
  -8   5   4        0.17       -0.15      0.22 o 
  -7   5   4        1.24        0.57      0.41 o 
  -6   5   4       23.54       30.53      1.04 o 
  -5   5   4       19.36       27.59      0.90 o 
  -4   5   4        0.21        0.34      0.17 o 
  -3   5   4       75.63       82.30      1.82 o 
  -2   5   4        0.00        0.22      0.18 o 
  -1   5   4       26.93       24.67      0.70 o 
   0   5   4       14.71       15.54      0.38 o 
   1   5   4       43.04       44.64      1.12 o 
   2   5   4      401.82      340.04      4.48 o 
   3   5   4      387.54      367.25      4.85 o 
   4   5   4       17.17       19.08      0.66 o 
   5   5   4       84.33       84.92      1.89 o 
   6   5   4       29.21       32.53      0.97 o 
   7   5   4       67.24       68.79      1.75 o 
   8   5   4      161.55      193.85      3.22 o 
   9   5   4        1.20        2.75      0.29 o 
  -7   6   4       14.02       -1.39      1.39 o 
  -6   6   4        0.18        0.79      0.24 o 
  -5   6   4       20.17       33.40      1.05 o 
  -4   6   4       11.97       11.02      0.55 o 
  -3   6   4        0.95        1.53      0.31 o 
  -2   6   4       91.56       94.92      2.00 o 
  -1   6   4      154.38      152.94      2.63 o 
   0   6   4        5.71        8.52      0.31 o 
   1   6   4        1.02        1.18      0.19 o 
   2   6   4       58.68       62.49      1.48 o 
   3   6   4       18.74       17.17      0.64 o 
   4   6   4      389.67      321.35      4.62 o 
   5   6   4      156.17      129.38      2.53 o 
   6   6   4      904.37      955.62     11.38 o 
   7   6   4       83.22       94.88      2.08 o 
   8   6   4       16.11       23.77      0.76 o 
   9   6   4        0.17        0.13      0.22 o 
  -7   7   4        3.20       -0.55      0.55 o 
  -6   7   4        5.92        3.77      0.62 o 
  -5   7   4       82.77      108.37      2.39 o 
  -4   7   4        5.74        9.09      0.57 o 
  -3   7   4      689.00      823.09     10.05 o 
  -2   7   4       57.69       61.26      1.62 o 
  -1   7   4      176.78      163.98      2.89 o 
   0   7   4      235.32      212.99     10.42 o 
   1   7   4        2.92        3.17      0.36 o 
   2   7   4        0.24        0.69      0.21 o 
   3   7   4       71.09       61.48      1.59 o 
   4   7   4        2.47        4.83      0.40 o 
   5   7   4      303.06      271.13      4.20 o 
   6   7   4        3.07        1.74      0.32 o 
   7   7   4        2.66        2.55      0.31 o 
   8   7   4       47.29       62.96      1.42 o 
  -6   8   4        3.88       -0.67      0.67 o 
  -5   8   4        7.90        9.79      0.60 o 
  -4   8   4        0.97        0.88      0.29 o 
  -3   8   4       99.07      111.14      2.38 o 
  -2   8   4       40.65       47.10      1.43 o 
  -1   8   4      129.13      126.16      2.50 o 
   0   8   4       33.62       29.83      1.46 o 
   1   8   4       77.20       74.57      1.83 o 
   2   8   4      145.39      119.17      2.41 o 
   3   8   4      130.35      113.90      2.36 o 
   4   8   4      522.76      426.16      5.88 o 
   5   8   4        1.34        1.92      0.34 o 
   6   8   4       37.46       34.80      0.96 o 
   7   8   4       50.85       59.86      1.44 o 
   8   8   4        0.01        0.53      0.17 o 
  -5   9   4        7.58       -0.16      0.91 o 
  -4   9   4        0.06        0.60      0.24 o 
  -3   9   4        0.00        1.06      0.23 o 
  -2   9   4        0.11        0.32      0.24 o 
  -1   9   4        5.35        4.97      0.46 o 
   0   9   4      120.00      108.30      3.41 o 
   1   9   4       19.41       13.86      0.65 o 
   2   9   4      225.88      198.70      3.38 o 
   3   9   4        1.03        1.11      0.33 o 
   4   9   4       29.19       21.87      0.77 o 
   5   9   4        0.79        0.96      0.25 o 
   6   9   4       79.55       80.99      1.71 o 
   7   9   4        5.07        5.32      0.31 o 
  -4  10   4       31.09       28.40      1.05 o 
  -3  10   4        0.53        0.51      0.19 o 
  -2  10   4       12.98       15.17      0.60 o 
  -1  10   4       17.36       20.18      0.73 o 
   0  10   4        3.01        1.80      0.19 o 
   1  10   4        2.67        4.24      0.39 o 
   2  10   4        6.18        5.05      0.38 o 
   3  10   4       22.02       24.27      0.79 o 
   4  10   4       83.95       77.35      1.71 o 
   5  10   4       24.12       19.58      0.63 o 
   6  10   4        0.87        0.82      0.18 o 
  -2  11   4       17.92       22.08      0.63 o 
  -1  11   4        0.21       -0.02      0.24 o 
   0  11   4       35.71       39.70      0.91 o 
   1  11   4       14.61       19.69      0.65 o 
   2  11   4       91.99       87.51      1.76 o 
   3  11   4        0.18        0.32      0.17 o 
   4  11   4      122.85      117.63      1.98 o 
   0 -10   5       45.14       39.65      2.03 o 
   1 -10   5       38.40       41.64      0.99 o 
  -3  -9   5       35.54       30.05      0.83 o 
  -2  -9   5       26.63       32.47      0.95 o 
  -1  -9   5        2.42        4.76      0.33 o 
   0  -9   5        7.59        6.14      0.39 o 
   1  -9   5        4.57        5.08      0.34 o 
   2  -9   5       39.15       36.02      1.08 o 
   3  -9   5        9.44       10.71      0.48 o 
   4  -9   5      210.14      269.56      3.61 o 
  -4  -8   5        2.47        1.03      0.20 o 
  -3  -8   5      149.30      121.97      2.25 o 
  -2  -8   5       51.89       47.47      1.33 o 
  -1  -8   5        0.19        0.90      0.24 o 
   0  -8   5      107.56       99.04      4.69 o 
   1  -8   5        6.02        5.61      0.43 o 
   2  -8   5      100.15      100.09      2.12 o 
   3  -8   5        0.15        0.25      0.28 o 
   4  -8   5        0.00       -0.26      0.26 o 
   5  -8   5       14.55       18.02      0.59 o 
  -5  -7   5        7.53        5.33      0.35 o 
  -4  -7   5        1.17        1.97      0.31 o 
  -3  -7   5       69.74       75.64      1.80 o 
  -2  -7   5       95.10       74.57      1.81 o 
  -1  -7   5       92.32       80.61      1.92 o 
   0  -7   5       38.68       33.56      0.70 o 
   1  -7   5        3.58        3.40      0.38 o 
   2  -7   5      114.61      110.23      2.32 o 
   3  -7   5      148.41      149.04      2.79 o 
   4  -7   5       29.12       30.85      0.93 o 
   5  -7   5       11.43       12.63      0.58 o 
   6  -7   5        7.46        9.98      0.48 o 
   7  -7   5        0.70        0.96      0.22 o 
  -6  -6   5        6.22        3.69      0.30 o 
  -5  -6   5        1.08        0.39      0.24 o 
  -4  -6   5       50.60       49.71      1.44 o 
  -3  -6   5       52.09       42.77      1.13 o 
  -2  -6   5       79.82       70.71      1.77 o 
  -1  -6   5        0.11        0.24      0.23 o 
   0  -6   5      329.02      287.91      3.07 o 
   1  -6   5      227.37      203.89      3.42 o 
   2  -6   5        2.02        1.90      0.28 o 
   3  -6   5        0.02        0.65      0.22 o 
   4  -6   5        0.09        0.60      0.18 o 
   5  -6   5        4.37        6.72      0.50 o 
   6  -6   5       39.42       48.20      1.37 o 
   7  -6   5        9.50       13.53      0.58 o 
  -7  -5   5        9.90       10.89      0.55 o 
  -6  -5   5        6.66        7.06      0.43 o 
  -5  -5   5        2.16        1.30      0.26 o 
  -4  -5   5       45.99       42.31      1.13 o 
  -3  -5   5       79.18       61.60      1.64 o 
  -2  -5   5      234.02      201.87      3.37 o 
  -1  -5   5       43.97       39.40      1.03 o 
   0  -5   5       96.24       91.45      2.05 o 
   1  -5   5        3.86        3.92      0.34 o 
   2  -5   5       55.35       49.84      1.41 o 
   3  -5   5       65.38       58.63      1.58 o 
   4  -5   5      207.14      213.73      3.55 o 
   5  -5   5       45.54       54.32      1.55 o 
   6  -5   5        3.06        4.91      0.40 o 
   7  -5   5       12.35       19.22      0.74 o 
   8  -5   5        0.01        0.10      0.18 o 
  -7  -4   5        6.39        8.81      0.48 o 
  -6  -4   5        6.35       10.10      0.54 o 
  -5  -4   5       61.21       53.81      1.55 o 
  -4  -4   5       25.98       26.74      0.87 o 
  -3  -4   5        0.10        0.48      0.20 o 
  -2  -4   5        4.31        5.21      0.37 o 
  -1  -4   5       20.81       17.85      0.64 o 
   0  -4   5      115.99      103.19      1.43 o 
   1  -4   5        1.61        1.06      0.23 o 
   2  -4   5        9.90        9.17      0.49 o 
   3  -4   5       76.62       76.69      1.76 o 
   4  -4   5        1.01        0.87      0.22 o 
   5  -4   5        8.62        7.83      0.54 o 
   6  -4   5        2.32        2.64      0.35 o 
   7  -4   5        0.01        0.69      0.20 o 
   8  -4   5        7.74        7.44      0.60 o 
  -8  -3   5        4.42       -0.76      0.76 o 
  -7  -3   5        9.84       16.82      0.67 o 
  -6  -3   5       13.07       17.37      0.69 o 
  -5  -3   5       23.54       20.38      0.78 o 
  -4  -3   5       22.12       25.69      0.84 o 
  -3  -3   5        6.11        5.95      0.42 o 
  -2  -3   5       13.61       14.76      0.57 o 
  -1  -3   5        3.42        7.61      0.41 o 
   0  -3   5        0.01        0.22      0.12 o 
   1  -3   5      108.36       93.77      1.81 o 
   2  -3   5        2.11        2.40      0.26 o 
   3  -3   5       94.41       87.27      1.83 o 
   4  -3   5      134.20      145.76      2.61 o 
   5  -3   5       17.36       21.92      0.77 o 
   6  -3   5        3.10        5.15      0.41 o 
   7  -3   5       23.48       35.71      1.07 o 
   8  -3   5        7.63        7.49      0.58 o 
   9  -3   5        1.18       -0.38      0.38 o 
  -8  -2   5        4.31       -0.75      0.75 o 
  -7  -2   5       10.36       10.48      0.56 o 
  -6  -2   5       11.54       16.48      0.69 o 
  -5  -2   5      127.69      153.74      2.86 o 
  -4  -2   5        7.52        7.65      0.47 o 
  -3  -2   5       78.04       67.08      1.59 o 
  -2  -2   5        4.82        6.02      0.37 o 
  -1  -2   5      731.38      721.21      8.39 o 
   0  -2   5      203.14      186.22      2.28 o 
   1  -2   5      757.61      773.44      8.84 o 
   2  -2   5      148.19      151.58      2.42 o 
   3  -2   5     3709.50     4481.92     79.96 o 
   4  -2   5       80.97       81.19      1.75 o 
   5  -2   5       26.10       31.09      0.90 o 
   6  -2   5        5.50        6.84      0.49 o 
   7  -2   5        2.43        2.57      0.33 o 
   8  -2   5        3.18        3.62      0.44 o 
   9  -2   5        0.14       -0.30      0.30 o 
  -8  -1   5        7.34        1.98      0.58 o 
  -7  -1   5       17.15       22.04      0.78 o 
  -6  -1   5      144.56      193.30      3.32 o 
  -5  -1   5        0.08        0.00      0.36 o 
  -4  -1   5      205.49      224.34      3.54 o 
  -3  -1   5      246.32      288.53      4.08 o 
  -2  -1   5      918.79      976.39     11.02 o 
  -1  -1   5       67.53       60.07      1.29 o 
   0  -1   5       95.77      107.36      3.21 o 
   1  -1   5      509.49      486.84      5.81 o 
   2  -1   5       76.47       70.07      1.40 o 
   3  -1   5      862.42      874.90      9.93 o 
   4  -1   5      173.43      196.15      3.02 o 
   5  -1   5        0.71        0.99      0.23 o 
   6  -1   5       46.21       51.45      1.49 o 
   7  -1   5       11.68       16.33      0.71 o 
   8  -1   5       27.59       34.26      1.16 o 
   9  -1   5        6.88        3.35      0.67 o 
  -8   0   5        0.41        0.45      0.24 o 
  -7   0   5        2.42        2.96      0.34 o 
  -6   0   5        0.79        0.18      0.34 o 
  -5   0   5       46.70       59.97      1.61 o 
  -4   0   5        0.16        0.25      0.26 o 
  -3   0   5       19.88       18.36      0.63 o 
  -2   0   5       13.78       17.12      0.56 o 
  -1   0   5      536.51      547.51      6.46 o 
   0   0   5      284.71      276.05      2.54 o 
   1   0   5      518.75      518.38      6.07 o 
   2   0   5     2348.31     2578.45     49.48 o 
   3   0   5      394.75      382.37      4.82 o 
   4   0   5      223.43      209.93      3.13 o 
   5   0   5       13.13       12.08      0.54 o 
   6   0   5      178.48      214.98      3.49 o 
   7   0   5        4.11        3.51      0.39 o 
   8   0   5        3.76        5.25      0.43 o 
   9   0   5        0.25        0.08      0.19 o 
  10   0   5        0.40       -0.32      0.32 o 
  -8   1   5       21.81        2.02      1.28 o 
  -7   1   5       13.71       22.11      0.78 o 
  -6   1   5        0.01        0.21      0.28 o 
  -5   1   5      136.75      148.30      2.78 o 
  -4   1   5       53.68       65.64      1.60 o 
  -3   1   5      181.20      207.60      3.17 o 
  -2   1   5       21.82       19.70      0.61 o 
  -1   1   5     1838.36     2017.81     42.27 o 
   0   1   5      116.41      118.01      1.35 o 
   1   1   5      158.72      169.41      2.44 o 
   2   1   5       10.64        6.72      0.33 o 
   3   1   5      175.69      165.81      2.52 o 
   4   1   5        2.72        2.21      0.25 o 
   5   1   5        0.22        0.57      0.18 o 
   6   1   5       27.67       40.98      1.27 o 
   7   1   5       48.73       57.14      1.61 o 
   8   1   5        0.62        0.54      0.27 o 
   9   1   5       11.35       11.23      0.67 o 
  10   1   5        1.75       -0.52      0.52 o 
  -8   2   5        4.72       -0.97      0.97 o 
  -7   2   5        6.48       10.50      0.57 o 
  -6   2   5       16.79       21.10      0.80 o 
  -5   2   5       26.78       29.90      0.94 o 
  -4   2   5        2.99        2.59      0.32 o 
  -3   2   5        1.75        1.02      0.25 o 
  -2   2   5        3.80        1.11      0.23 o 
  -1   2   5      105.69      110.14      1.88 o 
   0   2   5      529.05      526.15      6.10 o 
   1   2   5      494.57      501.54      5.92 o 
   2   2   5       47.65       41.48      0.99 o 
   3   2   5      123.61      108.82      1.90 o 
   4   2   5        6.12        6.52      0.36 o 
   5   2   5      105.85      103.44      2.05 o 
   6   2   5        5.98        5.66      0.42 o 
   7   2   5       15.55       14.47      0.66 o 
   8   2   5        1.92        2.83      0.33 o 
   9   2   5       40.18       59.80      1.62 o 
  10   2   5        8.99       -0.95      0.95 o 
  -8   3   5        3.71       -0.74      0.74 o 
  -7   3   5        5.02        5.71      0.51 o 
  -6   3   5       45.66       59.57      1.66 o 
  -5   3   5        0.42        0.28      0.33 o 
  -4   3   5       43.89       58.11      1.52 o 
  -3   3   5      124.08      150.40      2.60 o 
  -2   3   5      179.02      195.13      2.97 o 
  -1   3   5      884.53      957.42     10.73 o 
   0   3   5       12.38        9.22      0.28 o 
   1   3   5      330.00      319.96      4.11 o 
   2   3   5        1.22        1.00      0.20 o 
   3   3   5      669.96      640.18      7.55 o 
   4   3   5      124.67      129.69      2.28 o 
   5   3   5      274.61      277.72      4.05 o 
   6   3   5       17.72       17.10      0.68 o 
   7   3   5      133.01      159.32      2.93 o 
   8   3   5       68.24       88.24      2.01 o 
   9   3   5        0.65        0.16      0.26 o 
  -7   4   5        0.09       -0.08      0.26 o 
  -6   4   5        0.84        0.20      0.27 o 
  -5   4   5       51.33       74.25      1.85 o 
  -4   4   5       49.38       51.23      1.46 o 
  -3   4   5       59.50       61.85      1.54 o 
  -2   4   5      222.22      227.88      3.42 o 
  -1   4   5      167.39      185.67      2.85 o 
   0   4   5       30.56       32.47      0.67 o 
   1   4   5        0.06        0.00      0.18 o 
   2   4   5      278.67      290.83      3.94 o 
   3   4   5       57.83       62.07      1.42 o 
   4   4   5       51.94       44.65      1.23 o 
   5   4   5      159.42      155.11      2.75 o 
   6   4   5       80.88       79.08      1.88 o 
   7   4   5      334.45      392.36      5.52 o 
   8   4   5       20.39       25.18      0.83 o 
   9   4   5       10.30       12.46      0.54 o 
  -7   5   5        7.12       -0.90      0.90 o 
  -6   5   5       25.31       37.44      1.15 o 
  -5   5   5       14.68       25.49      0.88 o 
  -4   5   5        4.63        4.90      0.41 o 
  -3   5   5       28.62       43.27      1.32 o 
  -2   5   5        4.29        4.27      0.34 o 
  -1   5   5       49.91       56.51      1.40 o 
   0   5   5        7.55        5.00      0.39 o 
   1   5   5       89.55       89.46      1.78 o 
   2   5   5       43.35       42.21      1.16 o 
   3   5   5       30.32       30.84      0.84 o 
   4   5   5        6.06        6.37      0.41 o 
   5   5   5      222.70      209.39      3.43 o 
   6   5   5       26.74       24.60      0.85 o 
   7   5   5      291.75      344.70      4.97 o 
   8   5   5       37.33       44.38      1.30 o 
   9   5   5       14.59       20.58      0.65 o 
  -7   6   5        5.84       -0.79      0.79 o 
  -6   6   5        2.43        2.68      0.36 o 
  -5   6   5        0.08        0.03      0.25 o 
  -4   6   5       12.89       19.39      0.75 o 
  -3   6   5      272.35      340.67      4.97 o 
  -2   6   5       93.43       94.21      2.06 o 
  -1   6   5      279.00      278.12      4.11 o 
   0   6   5      108.98       97.01      2.25 o 
   1   6   5        9.83        8.28      0.45 o 
   2   6   5       50.15       40.66      1.22 o 
   3   6   5      301.38      258.51      3.90 o 
   4   6   5       92.64       88.48      1.96 o 
   5   6   5       96.50      100.56      2.17 o 
   6   6   5      184.05      205.21      3.46 o 
   7   6   5       10.08        9.80      0.55 o 
   8   6   5        8.09        9.45      0.47 o 
   9   6   5       59.50       85.27      1.60 o 
  -6   7   5        5.58       -0.83      0.83 o 
  -5   7   5        0.33        1.50      0.26 o 
  -4   7   5        7.93        9.20      0.55 o 
  -3   7   5        7.13        8.01      0.52 o 
  -2   7   5        3.28        2.58      0.36 o 
  -1   7   5       72.20       61.70      1.63 o 
   0   7   5       23.41       18.22      0.84 o 
   1   7   5      218.60      208.09      3.40 o 
   2   7   5      140.31      135.63      2.57 o 
   3   7   5        5.30        5.98      0.43 o 
   4   7   5       12.20       13.52      0.62 o 
   5   7   5      113.73      100.11      2.18 o 
   6   7   5       60.39       50.49      1.46 o 
   7   7   5       26.44       29.77      0.88 o 
   8   7   5        0.31       -0.21      0.21 o 
  -5   8   5       23.01       17.23      1.10 o 
  -4   8   5       69.96       86.14      2.04 o 
  -3   8   5       11.79       18.96      0.73 o 
  -2   8   5       39.11       46.08      1.42 o 
  -1   8   5       42.40       45.00      1.39 o 
   0   8   5      181.54      191.94      2.33 o 
   1   8   5      205.39      180.87      3.17 o 
   2   8   5        3.78        4.51      0.42 o 
   3   8   5        0.42        4.00      0.40 o 
   4   8   5       16.85       19.30      0.73 o 
   5   8   5        0.40        0.44      0.23 o 
   6   8   5       35.39       28.85      0.85 o 
   7   8   5        2.38        2.32      0.26 o 
   8   8   5        0.75        0.47      0.15 o 
  -5   9   5        2.85       -0.54      0.54 o 
  -4   9   5       10.81       14.62      0.68 o 
  -3   9   5       17.57       24.03      0.78 o 
  -2   9   5       21.63       25.80      0.84 o 
  -1   9   5        0.24       -0.14      0.29 o 
   0   9   5        0.80        0.49      0.35 o 
   1   9   5       18.40       15.17      0.68 o 
   2   9   5      167.85      149.15      2.78 o 
   3   9   5       41.89       30.27      0.93 o 
   4   9   5       20.38       12.94      0.60 o 
   5   9   5       22.03       26.56      0.81 o 
   6   9   5        0.85        0.38      0.21 o 
   7   9   5       17.79       20.82      0.57 o 
  -3  10   5        4.43        5.38      0.37 o 
  -2  10   5        0.02       -0.24      0.24 o 
  -1  10   5        4.80        7.03      0.44 o 
   0  10   5        2.86        5.29      0.80 o 
   1  10   5       21.63       21.13      0.74 o 
   2  10   5        0.76       -0.12      0.28 o 
   3  10   5        0.21        0.65      0.22 o 
   4  10   5        2.09        2.03      0.27 o 
   5  10   5        3.70        3.07      0.30 o 
   6  10   5       16.32       15.20      0.47 o 
  -2  11   5        6.24        7.86      0.36 o 
  -1  11   5        3.44        3.74      0.29 o 
   0  11   5       11.90       17.32      0.41 o 
   1  11   5        0.50        0.85      0.21 o 
   2  11   5       12.85       18.24      0.59 o 
   3  11   5        0.62        3.36      0.28 o 
   4  11   5        6.40       11.03      0.42 o 
  -1  -9   6       35.17       33.13      0.90 o 
   0  -9   6        3.95        4.91      0.54 o 
   1  -9   6        0.98        1.67      0.21 o 
   2  -9   6        0.26        0.10      0.21 o 
   3  -9   6      172.05      203.29      2.83 o 
  -3  -8   6        2.67        3.27      0.27 o 
  -2  -8   6       52.68       51.03      1.29 o 
  -1  -8   6       26.92       25.50      0.77 o 
   0  -8   6        8.53        9.20      0.34 o 
   1  -8   6        3.41        2.98      0.33 o 
   2  -8   6        4.11        2.89      0.30 o 
   3  -8   6        4.79        7.08      0.42 o 
   4  -8   6       13.73       14.22      0.53 o 
   5  -8   6        0.16       -0.07      0.20 o 
  -5  -7   6        0.95        1.50      0.18 o 
  -4  -7   6       79.16       75.99      1.59 o 
  -3  -7   6       61.83       59.91      1.47 o 
  -2  -7   6       68.07       68.82      1.66 o 
  -1  -7   6       53.79       51.29      1.44 o 
   0  -7   6        0.38        0.31      0.18 o 
   1  -7   6      169.82      156.29      2.86 o 
   2  -7   6       59.89       55.36      1.55 o 
   3  -7   6      160.99      182.84      3.11 o 
   4  -7   6        3.61        3.48      0.34 o 
   5  -7   6        3.67        4.15      0.34 o 
   6  -7   6        6.05        8.89      0.42 o 
  -5  -6   6       12.95       16.13      0.56 o 
  -4  -6   6       15.12       13.70      0.59 o 
  -3  -6   6       88.11       97.85      2.08 o 
  -2  -6   6       42.00       42.37      1.34 o 
  -1  -6   6        6.80        8.35      0.49 o 
   0  -6   6      191.36      164.42      2.72 o 
   1  -6   6      246.03      214.00      3.57 o 
   2  -6   6       26.17       23.42      0.81 o 
   3  -6   6       11.52       13.35      0.61 o 
   4  -6   6       30.37       32.81      0.96 o 
   5  -6   6        0.00        0.78      0.22 o 
   6  -6   6        3.84        5.11      0.38 o 
   7  -6   6       21.26       28.30      0.84 o 
  -6  -5   6        0.24        1.88      0.26 o 
  -5  -5   6        0.09        0.17      0.21 o 
  -4  -5   6        2.00        0.89      0.26 o 
  -3  -5   6        8.87        8.42      0.48 o 
  -2  -5   6        6.94        7.10      0.48 o 
  -1  -5   6      209.72      197.35      3.34 o 
   0  -5   6       95.66       93.39      1.47 o 
   1  -5   6      148.64      135.63      2.60 o 
   2  -5   6       18.93       22.85      0.81 o 
   3  -5   6       60.40       64.21      1.69 o 
   4  -5   6        4.87        6.03      0.43 o 
   5  -5   6       17.76       22.20      0.79 o 
   6  -5   6       24.44       32.88      0.95 o 
   7  -5   6       39.54       54.09      1.43 o 
   8  -5   6       14.90        5.65      0.81 o 
  -7  -4   6        9.24        4.37      0.56 o 
  -6  -4   6       13.02       15.97      0.61 o 
  -5  -4   6       63.42       76.98      1.83 o 
  -4  -4   6        1.45        1.32      0.28 o 
  -3  -4   6       25.88       30.69      0.93 o 
  -2  -4   6        0.67        5.83      0.44 o 
  -1  -4   6      133.73      120.62      2.38 o 
   0  -4   6       29.30       23.96      0.56 o 
   1  -4   6       14.28       15.37      0.62 o 
   2  -4   6        2.95        4.86      0.40 o 
   3  -4   6        1.04        1.32      0.25 o 
   4  -4   6       63.28       56.37      1.57 o 
   5  -4   6      315.18      369.12      5.27 o 
   6  -4   6       23.46       25.60      0.88 o 
   7  -4   6       28.00       36.23      1.02 o 
   8  -4   6        7.23        7.94      0.55 o 
  -7  -3   6        4.51        2.12      0.30 o 
  -6  -3   6        5.73        9.74      0.51 o 
  -5  -3   6        8.26       11.81      0.57 o 
  -4  -3   6       38.13       41.92      1.12 o 
  -3  -3   6      259.35      282.87      4.28 o 
  -2  -3   6       46.26       47.04      1.37 o 
  -1  -3   6       71.54       71.92      1.67 o 
   0  -3   6      120.60      106.78      1.56 o 
   1  -3   6       14.42       13.70      0.56 o 
   2  -3   6      115.54      100.38      2.03 o 
   3  -3   6     1035.18     1072.28     12.36 o 
   4  -3   6      141.45      142.72      2.65 o 
   5  -3   6      427.05      481.98      6.45 o 
   6  -3   6       25.83       37.36      1.06 o 
   7  -3   6        6.85       10.39      0.57 o 
   8  -3   6        1.22        2.58      0.33 o 
   9  -3   6        6.42       -0.91      0.91 o 
  -7  -2   6        1.80        1.42      0.30 o 
  -6  -2   6      151.36      200.49      3.35 o 
  -5  -2   6        9.29       14.27      0.65 o 
  -4  -2   6      441.59      462.15      6.23 o 
  -3  -2   6       20.44       21.98      0.77 o 
  -2  -2   6      128.72      125.50      2.36 o 
  -1  -2   6        0.03        0.99      0.25 o 
   0  -2   6       14.76       13.60      0.38 o 
   1  -2   6       15.65       17.46      0.60 o 
   2  -2   6      992.24     1007.20     11.49 o 
   3  -2   6      535.03      539.21      6.76 o 
   4  -2   6       27.14       22.33      0.75 o 
   5  -2   6        0.85        1.40      0.28 o 
   6  -2   6       19.08       24.46      0.86 o 
   7  -2   6        3.31        4.47      0.40 o 
   8  -2   6        3.91        6.35      0.47 o 
   9  -2   6        0.90        0.06      0.30 o 
  -7  -1   6        1.66        4.17      0.37 o 
  -6  -1   6       34.25       45.09      1.36 o 
  -5  -1   6       41.52       56.27      1.56 o 
  -4  -1   6      158.25      179.87      3.14 o 
  -3  -1   6       46.25       44.87      1.32 o 
  -2  -1   6       90.87       82.80      1.77 o 
  -1  -1   6       49.29       59.05      1.40 o 
   0  -1   6       96.33       92.34      2.99 o 
   1  -1   6     1647.60     1784.31     19.23 o 
   2  -1   6     1132.36     1113.32     12.47 o 
   3  -1   6        2.91        3.94      0.34 o 
   4  -1   6      134.85      136.89      2.47 o 
   5  -1   6       20.97       20.68      0.75 o 
   6  -1   6        0.04       -0.33      0.33 o 
   7  -1   6      152.56      211.09      3.58 o 
   8  -1   6       14.58       22.58      0.82 o 
   9  -1   6        6.72        5.80      0.58 o 
  -7   0   6        1.35        2.04      0.29 o 
  -6   0   6       18.03       28.56      0.90 o 
  -5   0   6        2.13        1.65      0.36 o 
  -4   0   6       89.27      104.70      2.20 o 
  -3   0   6       17.96       21.15      0.74 o 
  -2   0   6      216.03      205.83      3.19 o 
  -1   0   6      260.15      264.09      3.71 o 
   0   0   6      316.98      321.47      3.47 o 
   1   0   6       24.99       17.13      0.56 o 
   2   0   6      272.78      273.16      3.76 o 
   3   0   6       92.19       97.25      1.87 o 
   4   0   6       10.56        6.04      0.40 o 
   5   0   6      113.71      122.21      2.36 o 
   6   0   6       13.86       14.82      0.65 o 
   7   0   6       12.08       14.76      0.67 o 
   8   0   6       11.83       19.14      0.75 o 
   9   0   6        6.58        8.63      0.57 o 
  -7   1   6       15.37       28.01      0.96 o 
  -6   1   6       15.50       24.15      0.83 o 
  -5   1   6       18.51       29.28      0.94 o 
  -4   1   6       95.81      111.04      2.29 o 
  -3   1   6       28.34       38.26      1.01 o 
  -2   1   6      460.46      502.44      6.31 o 
  -1   1   6      109.17       97.21      1.85 o 
   0   1   6       10.31       12.34      1.61 o 
   1   1   6      237.32      216.61      3.12 o 
   2   1   6       55.17       53.68      1.25 o 
   3   1   6        4.91        4.14      0.34 o 
   4   1   6       43.80       42.23      1.18 o 
   5   1   6       20.88       17.18      0.67 o 
   6   1   6       12.32       13.73      0.63 o 
   7   1   6        1.54        1.42      0.29 o 
   8   1   6        3.98        4.04      0.38 o 
   9   1   6        5.29        7.33      0.48 o 
  -7   2   6        4.65        3.39      0.52 o 
  -6   2   6        8.48       14.96      0.64 o 
  -5   2   6       71.17      105.88      2.29 o 
  -4   2   6       61.19       77.98      1.87 o 
  -3   2   6        8.01        6.58      0.43 o 
  -2   2   6       48.52       45.19      1.24 o 
  -1   2   6       75.14       73.90      1.57 o 
   0   2   6       13.83       13.12      0.35 o 
   1   2   6        7.59        8.44      0.40 o 
   2   2   6       72.75       58.12      1.32 o 
   3   2   6      156.76      158.73      2.58 o 
   4   2   6      117.11      118.25      2.20 o 
   5   2   6       39.02       35.91      0.98 o 
   6   2   6        8.48       10.94      0.55 o 
   7   2   6        6.15        8.55      0.53 o 
   8   2   6       12.62       16.29      0.69 o 
   9   2   6        9.65       15.00      0.64 o 
  -7   3   6        1.93       -0.12      0.52 o 
  -6   3   6        4.31        8.68      0.52 o 
  -5   3   6        3.28        2.11      0.34 o 
  -4   3   6      216.46      299.52      4.49 o 
  -3   3   6        4.51        4.18      0.36 o 
  -2   3   6       13.97       14.30      0.57 o 
  -1   3   6        4.16        3.17      0.32 o 
   0   3   6       20.27       16.04      0.40 o 
   1   3   6       16.47       14.62      0.54 o 
   2   3   6      577.70      572.45      6.93 o 
   3   3   6      935.89      934.35     10.72 o 
   4   3   6       20.79       22.51      0.72 o 
   5   3   6      249.04      235.60      3.68 o 
   6   3   6      143.66      139.87      2.66 o 
   7   3   6        1.72        2.88      0.34 o 
   8   3   6       90.32      118.20      2.37 o 
   9   3   6       84.24      122.02      2.28 o 
  -7   4   6       18.59       -1.63      1.63 o 
  -6   4   6      110.55      150.17      3.21 o 
  -5   4   6       43.07       56.78      1.63 o 
  -4   4   6      215.79      251.06      4.00 o 
  -3   4   6       12.43       13.83      0.63 o 
  -2   4   6       19.54       17.16      0.66 o 
  -1   4   6       56.85       51.78      1.34 o 
   0   4   6        2.10        4.69      0.72 o 
   1   4   6        7.13        9.21      0.43 o 
   2   4   6        7.51        6.05      0.38 o 
   3   4   6      100.11       89.70      1.86 o 
   4   4   6      292.21      284.38      4.16 o 
   5   4   6       39.29       36.87      1.01 o 
   6   4   6       77.89       91.61      2.06 o 
   7   4   6       33.25       31.55      0.99 o 
   8   4   6        1.22        1.08      0.34 o 
   9   4   6       27.67       35.04      1.03 o 
  -7   5   6        0.25       -0.37      0.37 o 
  -6   5   6       50.32       59.76      1.68 o 
  -5   5   6        1.59        0.91      0.29 o 
  -4   5   6        0.00        0.21      0.28 o 
  -3   5   6        0.66        0.94      0.30 o 
  -2   5   6       28.62       28.66      0.88 o 
  -1   5   6       88.88       78.62      1.79 o 
   0   5   6       77.97       75.14      1.21 o 
   1   5   6       92.21       87.26      1.85 o 
   2   5   6       57.51       51.95      1.37 o 
   3   5   6       15.58       14.04      0.59 o 
   4   5   6        2.22        6.03      0.41 o 
   5   5   6       55.85       57.08      1.56 o 
   6   5   6      235.54      244.75      3.90 o 
   7   5   6      149.62      153.33      2.82 o 
   8   5   6       87.94      109.47      2.15 o 
   9   5   6       12.52       13.33      0.49 o 
  -6   6   6        9.20       -0.90      0.90 o 
  -5   6   6        2.22        1.85      0.31 o 
  -4   6   6        1.03        2.56      0.35 o 
  -3   6   6       91.19      100.60      2.21 o 
  -2   6   6       12.84       11.86      0.60 o 
  -1   6   6      469.22      448.84      6.03 o 
   0   6   6       11.55        9.16      0.36 o 
   1   6   6       28.58       26.26      0.82 o 
   2   6   6      811.34      754.66      9.16 o 
   3   6   6        0.12        0.00      0.25 o 
   4   6   6        6.85        7.78      0.49 o 
   5   6   6      276.42      241.80      3.87 o 
   6   6   6       57.98       64.00      1.70 o 
   7   6   6      153.56      159.21      2.82 o 
   8   6   6       18.85       22.29      0.69 o 
  -6   7   6        0.12       -0.16      0.20 o 
  -5   7   6        1.51        1.76      0.34 o 
  -4   7   6        4.31        7.23      0.49 o 
  -3   7   6       52.81       60.83      1.67 o 
  -2   7   6      166.96      180.73      3.19 o 
  -1   7   6      355.17      340.87      4.96 o 
   0   7   6      230.76      241.57      3.55 o 
   1   7   6      379.96      343.96      4.96 o 
   2   7   6       88.74       68.92      1.73 o 
   3   7   6        4.46        5.04      0.40 o 
   4   7   6       10.13       10.71      0.55 o 
   5   7   6      122.38      100.00      2.18 o 
   6   7   6       80.01       80.99      1.88 o 
   7   7   6       13.85       12.81      0.55 o 
   8   7   6        0.00        0.26      0.14 o 
  -5   8   6        0.23        0.29      0.32 o 
  -4   8   6       16.47       15.81      0.71 o 
  -3   8   6       17.89       21.63      0.78 o 
  -2   8   6        0.39        0.00      0.29 o 
  -1   8   6      103.80      104.35      2.24 o 
   0   8   6       12.14        7.57      0.35 o 
   1   8   6       64.45       72.83      1.81 o 
   2   8   6       34.31       36.87      1.03 o 
   3   8   6      105.66       81.97      1.94 o 
   4   8   6       61.49       60.84      1.62 o 
   5   8   6        0.16        0.20      0.24 o 
   6   8   6       14.14       13.46      0.55 o 
   7   8   6        4.95        3.50      0.30 o 
  -4   9   6        6.14        3.86      0.61 o 
  -3   9   6       46.17       60.33      1.57 o 
  -2   9   6       96.92      120.64      2.35 o 
  -1   9   6       11.69       10.13      0.55 o 
   0   9   6      225.08      230.38      4.57 o 
   1   9   6       84.98       73.06      1.78 o 
   2   9   6      122.63       96.26      2.10 o 
   3   9   6        2.37        2.13      0.30 o 
   4   9   6        2.42        1.15      0.22 o 
   5   9   6      113.91       99.69      1.98 o 
   6   9   6       17.33       16.40      0.56 o 
  -3  10   6       38.30       31.73      1.06 o 
  -2  10   6        0.11        0.41      0.21 o 
  -1  10   6       39.74       48.21      1.27 o 
   0  10   6       36.93       40.73      0.84 o 
   1  10   6        0.69        0.39      0.20 o 
   2  10   6       12.04       13.57      0.57 o 
   3  10   6       34.17       38.09      1.13 o 
   4  10   6       31.03       32.25      0.99 o 
   5  10   6        2.22        0.92      0.19 o 
  -1  11   6       12.63       16.60      0.52 o 
   0  11   6       23.61       22.41      0.44 o 
   1  11   6        5.54        8.43      0.39 o 
   2  11   6        6.41        8.02      0.38 o 
   3  11   6       14.41       14.52      0.49 o 
  -2  -8   7       10.42       13.35      0.46 o 
  -1  -8   7       34.99       35.34      0.96 o 
   0  -8   7        3.79        3.91      0.21 o 
   1  -8   7        6.58        7.62      0.40 o 
   2  -8   7      105.26      103.83      1.90 o 
   3  -8   7        4.85        6.46      0.35 o 
   4  -8   7       47.02       50.81      1.10 o 
  -3  -7   7       18.74       21.88      0.64 o 
  -2  -7   7       75.14       78.11      1.66 o 
  -1  -7   7       63.83       65.95      1.56 o 
   0  -7   7       51.87       44.05      1.20 o 
   1  -7   7        6.06        5.55      0.39 o 
   2  -7   7        0.65        0.40      0.20 o 
   3  -7   7       14.73       14.19      0.59 o 
   4  -7   7       10.90       11.43      0.50 o 
   5  -7   7        0.06        0.68      0.17 o 
  -4  -6   7       24.98       27.93      0.74 o 
  -3  -6   7      101.29      108.78      2.09 o 
  -2  -6   7       42.38       43.46      1.31 o 
  -1  -6   7        5.97        6.43      0.44 o 
   0  -6   7       22.67       22.12      0.55 o 
   1  -6   7        2.63        3.20      0.36 o 
   2  -6   7       50.18       45.70      1.38 o 
   3  -6   7        5.31        6.04      0.42 o 
   4  -6   7       16.78       22.10      0.74 o 
   5  -6   7        0.97        1.03      0.26 o 
   6  -6   7       50.38       64.09      1.41 o 
  -5  -5   7       21.27       24.96      0.70 o 
  -4  -5   7        9.96       10.59      0.51 o 
  -3  -5   7       46.44       47.70      1.37 o 
  -2  -5   7        1.20        1.01      0.26 o 
  -1  -5   7      142.11      121.44      2.47 o 
   0  -5   7       90.52       78.18      1.33 o 
   1  -5   7      372.16      323.96      4.79 o 
   2  -5   7       42.76       43.88      1.15 o 
   3  -5   7       74.40       74.21      1.82 o 
   4  -5   7       48.04       47.53      1.42 o 
   5  -5   7        5.47        5.89      0.42 o 
   6  -5   7        0.83        1.35      0.26 o 
   7  -5   7       25.82       34.33      1.01 o 
  -6  -4   7       11.65       16.45      0.58 o 
  -5  -4   7       13.27       12.39      0.54 o 
  -4  -4   7        3.34        4.32      0.35 o 
  -3  -4   7        1.75        1.42      0.30 o 
  -2  -4   7       77.95       69.23      1.76 o 
  -1  -4   7      241.72      203.06      3.42 o 
   0  -4   7        5.44        5.26      0.29 o 
   1  -4   7      180.76      146.58      2.76 o 
   2  -4   7       14.20       12.96      0.61 o 
   3  -4   7      104.31       99.49      2.18 o 
   4  -4   7        8.31        7.44      0.48 o 
   5  -4   7      242.74      262.71      4.08 o 
   6  -4   7       23.55       25.72      0.82 o 
   7  -4   7        2.93        2.12      0.28 o 
   8  -4   7       23.54       18.76      0.95 o 
  -6  -3   7        2.00        2.36      0.29 o 
  -5  -3   7        8.99        9.36      0.49 o 
  -4  -3   7      156.62      171.33      3.03 o 
  -3  -3   7      500.59      485.23      6.50 o 
  -2  -3   7       25.49       19.75      0.75 o 
  -1  -3   7      550.15      492.39      6.51 o 
   0  -3   7        0.31        0.94      0.33 o 
   1  -3   7      128.94      112.49      2.27 o 
   2  -3   7       54.36       50.92      1.45 o 
   3  -3   7       86.13       82.77      1.92 o 
   4  -3   7      142.68      139.02      2.68 o 
   5  -3   7      157.40      173.68      3.11 o 
   6  -3   7        8.97       10.39      0.56 o 
   7  -3   7        5.86        9.57      0.50 o 
   8  -3   7       70.18       90.41      2.06 o 
  -6  -2   7        0.50        0.41      0.21 o 
  -5  -2   7      198.52      237.21      3.73 o 
  -4  -2   7       51.01       65.79      1.74 o 
  -3  -2   7      383.38      378.61      5.35 o 
  -2  -2   7       71.53       71.86      1.76 o 
  -1  -2   7      713.40      659.49      8.17 o 
   0  -2   7      226.48      217.73      4.42 o 
   1  -2   7      304.41      284.29      4.16 o 
   2  -2   7       84.15       85.10      1.88 o 
   3  -2   7      225.24      225.65      3.58 o 
   4  -2   7       65.65       69.83      1.75 o 
   5  -2   7       17.49       18.37      0.74 o 
   6  -2   7      107.38      120.51      2.46 o 
   7  -2   7        8.12       12.64      0.61 o 
   8  -2   7       29.93       40.41      1.14 o 
   9  -2   7       48.41       -2.12      2.12 o 
  -7  -1   7        5.55       -0.11      0.72 o 
  -6  -1   7       18.42       21.28      0.73 o 
  -5  -1   7       26.74       47.72      1.42 o 
  -4  -1   7       68.15       71.58      1.79 o 
  -3  -1   7      294.50      315.40      4.66 o 
  -2  -1   7        3.87        6.61      0.45 o 
  -1  -1   7      747.34      744.40      8.97 o 
   0  -1   7       56.32       52.64      1.18 o 
   1  -1   7       16.17       14.09      0.57 o 
   2  -1   7        0.89        0.67      0.22 o 
   3  -1   7      202.01      195.99      3.19 o 
   4  -1   7        5.77        6.73      0.43 o 
   5  -1   7       26.51       31.52      0.94 o 
   6  -1   7       14.91       14.08      0.65 o 
   7  -1   7      105.96      146.81      2.78 o 
   8  -1   7       24.75       34.43      0.98 o 
   9  -1   7        3.51        2.08      0.43 o 
  -7   0   7       23.63        4.86      1.21 o 
  -6   0   7        0.00        0.17      0.22 o 
  -5   0   7       76.28      121.63      2.44 o 
  -4   0   7       10.26       11.56      0.61 o 
  -3   0   7      356.47      439.88      5.95 o 
  -2   0   7       53.11       47.61      1.36 o 
  -1   0   7        0.50        4.03      0.37 o 
   0   0   7       21.13       20.58      0.48 o 
   1   0   7      432.78      415.20      5.43 o 
   2   0   7        2.04        2.01      0.27 o 
   3   0   7       70.95       72.60      1.66 o 
   4   0   7      292.95      272.08      4.08 o 
   5   0   7       45.97       51.72      1.45 o 
   6   0   7      341.47      390.95      5.50 o 
   7   0   7        0.40        0.59      0.24 o 
   8   0   7      109.67      150.92      2.79 o 
   9   0   7        3.03        2.08      0.33 o 
  -7   1   7       11.32        5.21      0.72 o 
  -6   1   7       15.20       19.98      0.72 o 
  -5   1   7      180.22      288.90      4.39 o 
  -4   1   7        0.66        0.88      0.26 o 
  -3   1   7      590.89      701.44      8.67 o 
  -2   1   7       71.15       70.16      1.69 o 
  -1   1   7       19.06       18.35      0.65 o 
   0   1   7       22.09       20.84      0.48 o 
   1   1   7       24.38       22.80      0.72 o 
   2   1   7        8.37        5.95      0.39 o 
   3   1   7       56.67       57.40      1.44 o 
   4   1   7      289.11      270.13      4.02 o 
   5   1   7        8.29        7.91      0.50 o 
   6   1   7      239.58      299.76      4.51 o 
   7   1   7        7.40        8.60      0.50 o 
   8   1   7       17.86       25.46      0.82 o 
   9   1   7        0.74        0.44      0.18 o 
  -7   2   7       13.62       -1.28      1.28 o 
  -6   2   7       26.18       50.95      1.43 o 
  -5   2   7      148.17       -0.40      0.40 o 
  -4   2   7      201.78      216.25      3.59 o 
  -3   2   7        0.08        0.00      0.27 o 
  -2   2   7       34.46       36.44      0.98 o 
  -1   2   7      208.59      199.26      3.18 o 
   0   2   7      136.30      123.06      3.44 o 
   1   2   7      616.81      602.85      7.37 o 
   2   2   7      569.24      526.84      6.60 o 
   3   2   7       87.78       79.55      1.75 o 
   4   2   7      406.45      372.26      5.13 o 
   5   2   7        6.77        9.30      0.50 o 
   6   2   7      151.53      173.02      3.08 o 
   7   2   7        5.78        5.15      0.43 o 
   8   2   7       18.86       23.13      0.80 o 
   9   2   7        3.30        4.03      0.35 o 
  -7   3   7        9.05       -1.14      1.14 o 
  -6   3   7       26.38       45.63      1.40 o 
  -5   3   7       28.68       51.41      1.51 o 
  -4   3   7       32.39       26.94      0.90 o 
  -3   3   7       13.66       12.36      0.63 o 
  -2   3   7       37.34       32.54      0.93 o 
  -1   3   7      194.40      195.41      3.17 o 
   0   3   7      339.75      333.57      3.27 o 
   1   3   7       17.66       16.73      0.61 o 
   2   3   7        7.31       11.08      0.50 o 
   3   3   7      269.74      236.18      3.62 o 
   4   3   7        2.66        4.98      0.38 o 
   5   3   7        1.13        1.30      0.28 o 
   6   3   7      178.70      182.27      3.19 o 
   7   3   7        8.93       13.20      0.61 o 
   8   3   7        0.52        0.68      0.25 o 
   9   3   7        2.82        3.13      0.30 o 
  -6   4   7       30.83       45.95      1.36 o 
  -5   4   7       18.40       22.10      0.79 o 
  -4   4   7        8.35       12.31      0.60 o 
  -3   4   7       87.57       96.68      2.14 o 
  -2   4   7        1.26        0.57      0.25 o 
  -1   4   7       93.36       90.11      1.97 o 
   0   4   7       17.13       14.46      0.43 o 
   1   4   7       15.42       15.36      0.61 o 
   2   4   7       70.64       53.00      1.41 o 
   3   4   7       23.42       19.73      0.71 o 
   4   4   7      926.43      881.33     10.52 o 
   5   4   7      193.66      170.05      3.03 o 
   6   4   7        2.45        3.62      0.36 o 
   7   4   7        0.44        1.41      0.25 o 
   8   4   7        0.02        0.36      0.22 o 
   9   4   7      165.77      222.16      3.19 o 
  -6   5   7       17.32        3.90      1.03 o 
  -5   5   7        3.99        3.67      0.36 o 
  -4   5   7        4.62       10.07      0.53 o 
  -3   5   7       33.83       39.61      1.10 o 
  -2   5   7       24.76       23.32      0.82 o 
  -1   5   7      323.48      330.20      4.77 o 
   0   5   7      114.60      115.27      1.77 o 
   1   5   7       63.50       50.97      1.42 o 
   2   5   7      125.62       99.98      2.11 o 
   3   5   7      597.76      512.48      6.70 o 
   4   5   7      126.33      104.61      2.22 o 
   5   5   7       92.83       74.01      1.83 o 
   6   5   7      129.02      131.75      2.60 o 
   7   5   7      353.30      396.97      5.44 o 
   8   5   7       10.45       16.04      0.60 o 
   9   5   7        2.51        3.15      0.26 o 
  -6   6   7        6.09       -0.87      0.87 o 
  -5   6   7        2.77        3.18      0.40 o 
  -4   6   7        2.72        2.72      0.34 o 
  -3   6   7       16.14       21.54      0.81 o 
  -2   6   7      195.19      219.13      3.64 o 
  -1   6   7      353.81      361.72      5.18 o 
   0   6   7        3.89        2.86      0.24 o 
   1   6   7      454.95      396.74      5.52 o 
   2   6   7      180.46      159.04      2.89 o 
   3   6   7      251.47      201.62      3.40 o 
   4   6   7       91.39       80.52      1.92 o 
   5   6   7        4.97        5.81      0.48 o 
   6   6   7       17.34       17.82      0.71 o 
   7   6   7       29.09       31.62      0.89 o 
   8   6   7        1.41        1.24      0.25 o 
  -5   7   7       10.04       -1.00      1.00 o 
  -4   7   7        4.96        6.47      0.45 o 
  -3   7   7        0.36        0.37      0.30 o 
  -2   7   7      118.06      135.24      2.62 o 
  -1   7   7      112.05      118.34      2.44 o 
   0   7   7      224.98      218.47      2.56 o 
   1   7   7      804.35      750.25      9.27 o 
   2   7   7      146.24      132.77      2.60 o 
   3   7   7      415.58      343.74      5.00 o 
   4   7   7       72.08       58.10      1.59 o 
   5   7   7      109.09       95.99      2.08 o 
   6   7   7        8.20        7.96      0.45 o 
   7   7   7        7.81        8.73      0.44 o 
   8   7   7       10.96       16.07      0.48 o 
  -4   8   7        0.01        0.52      0.18 o 
  -3   8   7       73.55       91.89      2.00 o 
  -2   8   7        1.73        5.31      0.40 o 
  -1   8   7      255.32      273.94      4.18 o 
   0   8   7       22.10       20.14      1.21 o 
   1   8   7      473.50      447.26      6.09 o 
   2   8   7       50.09       34.77      1.02 o 
   3   8   7       44.33       39.58      1.06 o 
   4   8   7       10.91        9.10      0.51 o 
   5   8   7       85.73       75.05      1.75 o 
   6   8   7        1.72        1.97      0.25 o 
   7   8   7       16.48       19.73      0.59 o 
  -3   9   7       14.32       17.86      0.78 o 
  -2   9   7        0.54        0.29      0.21 o 
  -1   9   7      128.43      157.00      2.73 o 
   0   9   7        2.44        2.19      0.22 o 
   1   9   7       27.99       31.67      0.92 o 
   2   9   7       18.09       17.63      0.67 o 
   3   9   7       32.98       29.42      0.87 o 
   4   9   7        0.62        0.38      0.21 o 
   5   9   7        0.58        0.22      0.25 o 
   6   9   7        0.42        0.16      0.15 o 
  -2  10   7        4.75        4.93      0.33 o 
  -1  10   7       89.76      105.26      1.93 o 
   0  10   7        1.17        2.91      0.20 o 
   1  10   7       13.94       15.65      0.58 o 
   2  10   7       29.79       31.09      0.82 o 
   3  10   7        1.16        1.33      0.22 o 
   4  10   7        1.04        1.03      0.21 o 
   5  10   7       26.48       38.20      0.92 o 
   1  11   7       15.25       17.12      0.50 o 
   2  11   7        4.21        6.11      0.31 o 
  -2  -7   8       15.67       17.32      0.52 o 
  -1  -7   8       19.81       18.18      0.56 o 
   0  -7   8       13.66       13.14      0.36 o 
   1  -7   8       46.00       43.53      1.15 o 
   2  -7   8      103.73      104.41      1.93 o 
   3  -7   8       61.09       62.07      1.36 o 
   4  -7   8        9.59       11.27      0.43 o 
  -3  -6   8       24.02       22.44      0.64 o 
  -2  -6   8        8.76        9.55      0.46 o 
  -1  -6   8       10.02        7.49      0.44 o 
   0  -6   8       19.87       19.26      0.93 o 
   1  -6   8      127.12      121.01      2.33 o 
   2  -6   8       61.72       57.76      1.48 o 
   3  -6   8      303.77      332.23      4.60 o 
   4  -6   8        9.33       13.04      0.53 o 
   5  -6   8      168.98      199.09      2.94 o 
  -4  -5   8        9.31       12.48      0.47 o 
  -3  -5   8       14.18       11.58      0.52 o 
  -2  -5   8        8.72        9.57      0.48 o 
  -1  -5   8       17.17        0.03      0.25 o 
   0  -5   8        9.08       11.48      0.56 o 
   1  -5   8      232.83      208.30      3.45 o 
   2  -5   8        0.67        0.82      0.23 o 
   3  -5   8      237.78      236.08      3.73 o 
   4  -5   8       11.68       10.57      0.53 o 
   5  -5   8       28.85       29.90      0.84 o 
   6  -5   8       88.27      102.31      1.91 o 
  -5  -4   8        0.04       -0.11      0.19 o 
  -4  -4   8        3.53        4.33      0.33 o 
  -3  -4   8       16.73       19.06      0.69 o 
  -2  -4   8        2.63        3.02      0.34 o 
  -1  -4   8      395.95      366.71      5.21 o 
   0  -4   8        1.21        2.06      0.22 o 
   1  -4   8      592.01      553.52      7.22 o 
   2  -4   8        1.85        2.74      0.34 o 
   3  -4   8      198.81      189.21      3.27 o 
   4  -4   8      161.08      179.66      3.13 o 
   5  -4   8       52.32       60.60      1.57 o 
   6  -4   8        0.27        0.25      0.28 o 
   7  -4   8        0.50        0.81      0.22 o 
  -5  -3   8        2.27        4.63      0.31 o 
  -4  -3   8      147.57      170.50      2.90 o 
  -3  -3   8       64.47       69.70      1.71 o 
  -2  -3   8       58.97       51.34      1.47 o 
  -1  -3   8      240.60      212.76      3.54 o 
   0  -3   8       49.41       46.54      1.01 o 
   1  -3   8      434.39      374.40      5.32 o 
   2  -3   8       36.38       34.94      1.01 o 
   3  -3   8       34.50       29.14      0.92 o 
   4  -3   8       97.00       91.26      2.07 o 
   5  -3   8       10.42        8.91      0.52 o 
   6  -3   8        0.17        0.48      0.25 o 
   7  -3   8        0.28        0.42      0.21 o 
   8  -3   8        5.27        6.13      0.40 o 
  -6  -2   8       12.43        9.73      0.58 o 
  -5  -2   8        0.12       -0.27      0.27 o 
  -4  -2   8        0.00       -0.25      0.29 o 
  -3  -2   8        0.74        1.60      0.25 o 
  -2  -2   8      177.18      187.43      3.25 o 
  -1  -2   8       56.26       44.42      1.38 o 
   0  -2   8      143.59      137.32      1.86 o 
   1  -2   8      250.00      213.38      3.52 o 
   2  -2   8      109.59      101.83      2.19 o 
   3  -2   8       56.23       56.51      1.57 o 
   4  -2   8      337.42      333.02      4.88 o 
   5  -2   8       11.65        8.96      0.52 o 
   6  -2   8        0.00        0.16      0.21 o 
   7  -2   8        8.36        9.59      0.49 o 
   8  -2   8        1.26        1.45      0.23 o 
  -6  -1   8       27.25       37.17      1.02 o 
  -5  -1   8       27.26       36.17      1.11 o 
  -4  -1   8        0.01        0.27      0.30 o 
  -3  -1   8       91.95       93.29      2.09 o 
  -2  -1   8        0.02       -0.11      0.32 o 
  -1  -1   8      495.61      482.43      6.41 o 
   0  -1   8       12.41       11.78      0.41 o 
   1  -1   8        0.62        0.03      0.31 o 
   2  -1   8        0.01       -0.03      0.31 o 
   3  -1   8      274.31      246.82      3.89 o 
   4  -1   8      232.17      218.89      3.60 o 
   5  -1   8        8.04        9.75      0.55 o 
   6  -1   8        0.33        1.28      0.27 o 
   7  -1   8       34.03       51.04      1.42 o 
   8  -1   8       17.57       24.87      0.74 o 
  -6   0   8        9.99       13.69      0.62 o 
  -5   0   8        1.57        1.27      0.24 o 
  -4   0   8       33.42       38.19      1.05 o 
  -3   0   8       55.17       63.06      1.66 o 
  -2   0   8       34.28       40.52      1.09 o 
  -1   0   8      193.30      184.31      3.14 o 
   0   0   8      101.91       92.82      1.42 o 
   1   0   8       92.92       80.82      1.84 o 
   2   0   8       19.10       15.92      0.65 o 
   3   0   8      306.41      302.29      4.45 o 
   4   0   8       32.53       33.33      0.98 o 
   5   0   8        7.20        7.25      0.47 o 
   6   0   8        0.24        0.29      0.31 o 
   7   0   8        0.40        0.26      0.22 o 
   8   0   8       20.68       26.54      0.80 o 
   9   0   8        0.95        0.80      0.24 o 
  -6   1   8        4.97        0.09      0.22 o 
  -5   1   8        0.08        0.37      0.21 o 
  -4   1   8        7.62        6.63      0.45 o 
  -3   1   8      101.53      113.08      2.35 o 
  -2   1   8       14.63       -0.21      0.30 o 
  -1   1   8       20.32       18.21      0.70 o 
   0   1   8       50.54       43.67      2.04 o 
   1   1   8        0.72        0.32      0.23 o 
   2   1   8      116.37      114.47      2.26 o 
   3   1   8      110.48      109.52      2.24 o 
   4   1   8        1.57        1.75      0.29 o 
   5   1   8        1.95        2.19      0.32 o 
   6   1   8        0.63        1.27      0.27 o 
   7   1   8       56.88       68.18      1.70 o 
   8   1   8       41.55       58.73      1.48 o 
   9   1   8        0.03        0.22      0.15 o 
  -6   2   8        0.11       -0.20      0.20 o 
  -5   2   8       46.21       60.48      1.62 o 
  -4   2   8       23.10       36.13      1.04 o 
  -3   2   8       57.75       75.43      1.87 o 
  -2   2   8      107.10      123.67      2.47 o 
  -1   2   8       47.46       44.46      1.35 o 
   0   2   8      207.70      202.43      4.16 o 
   1   2   8      221.83      219.01      3.49 o 
   2   2   8       78.54       63.59      1.61 o 
   3   2   8        0.16        0.74      0.26 o 
   4   2   8      429.00      400.35      5.55 o 
   5   2   8      489.91      475.83      6.40 o 
   6   2   8        4.10        3.52      0.37 o 
   7   2   8       51.93       63.13      1.62 o 
   8   2   8        0.43        1.11      0.22 o 
   9   2   8        3.12        2.51      0.25 o 
  -6   3   8        3.99        1.42      0.49 o 
  -5   3   8       13.53       13.90      0.59 o 
  -4   3   8      239.88      337.39      4.91 o 
  -3   3   8       63.77       74.72      1.83 o 
  -2   3   8      142.29      154.70      2.87 o 
  -1   3   8      186.05      199.47      3.35 o 
   0   3   8       38.07       32.95      0.67 o 
   1   3   8       88.84       85.40      1.91 o 
   2   3   8       64.08       53.76      1.47 o 
   3   3   8       95.24       80.68      1.87 o 
   4   3   8       16.32       14.72      0.66 o 
   5   3   8      111.04      104.74      2.24 o 
   6   3   8       15.81       17.76      0.70 o 
   7   3   8       86.80       93.73      2.04 o 
   8   3   8       14.28       19.67      0.67 o 
   9   3   8        2.32        3.65      0.29 o 
  -6   4   8       19.30       -1.49      1.49 o 
  -5   4   8        0.70        0.68      0.24 o 
  -4   4   8       81.84      118.16      2.38 o 
  -3   4   8       30.65       30.45      0.95 o 
  -2   4   8       16.70       19.55      0.75 o 
  -1   4   8       20.33       23.60      0.82 o 
   0   4   8       85.62       79.50      1.32 o 
   1   4   8       21.16       20.81      0.75 o 
   2   4   8      275.21      238.49      3.78 o 
   3   4   8      176.04      156.75      2.86 o 
   4   4   8       17.83       18.77      0.74 o 
   5   4   8      268.97      270.84      4.20 o 
   6   4   8       44.28       45.75      1.39 o 
   7   4   8       57.95       56.58      1.50 o 
   8   4   8      445.25      582.06      7.09 o 
  -5   5   8        0.02        0.02      0.23 o 
  -4   5   8       34.53       42.91      1.34 o 
  -3   5   8       10.32       10.34      0.55 o 
  -2   5   8      158.04      162.78      2.99 o 
  -1   5   8      137.54      142.51      2.73 o 
   0   5   8      221.73      200.10      2.40 o 
   1   5   8      533.10      518.21      6.82 o 
   2   5   8        7.96        5.93      0.45 o 
   3   5   8      247.91      222.50      3.65 o 
   4   5   8       31.48       29.69      0.94 o 
   5   5   8      142.05      122.53      2.46 o 
   6   5   8      169.14      158.39      2.86 o 
   7   5   8       37.04       47.95      1.34 o 
   8   5   8        5.80        8.94      0.42 o 
  -5   6   8        0.29       -0.25      0.25 o 
  -4   6   8       18.95       27.77      0.91 o 
  -3   6   8        2.78        2.44      0.31 o 
  -2   6   8        9.53       11.98      0.57 o 
  -1   6   8       13.04       12.01      0.61 o 
   0   6   8      133.42      130.41      1.82 o 
   1   6   8        5.15        3.46      0.37 o 
   2   6   8       11.90       14.84      0.66 o 
   3   6   8       92.17       83.57      1.96 o 
   4   6   8      235.87      201.15      3.40 o 
   5   6   8       86.24       75.46      1.82 o 
   6   6   8       27.66       25.55      0.81 o 
   7   6   8        0.01       -0.16      0.22 o 
   8   6   8        5.31        7.36      0.35 o 
  -4   7   8       17.06       13.44      0.84 o 
  -3   7   8        1.36        3.31      0.36 o 
  -2   7   8       18.02       19.68      0.72 o 
  -1   7   8        5.35        6.18      0.45 o 
   0   7   8        0.00        0.74      0.33 o 
   1   7   8        6.57        5.91      0.43 o 
   2   7   8      226.40      194.98      3.34 o 
   3   7   8      457.08      426.28      5.85 o 
   4   7   8       41.00       29.78      0.91 o 
   5   7   8        9.89        9.41      0.51 o 
   6   7   8       11.37        9.53      0.48 o 
   7   7   8        0.82        0.91      0.19 o 
  -3   8   8        4.51        6.06      0.40 o 
  -2   8   8        5.94       10.12      0.52 o 
  -1   8   8        6.68        5.69      0.42 o 
   0   8   8        6.21        7.56      0.33 o 
   1   8   8      132.70      146.53      2.70 o 
   2   8   8       93.07       94.83      2.07 o 
   3   8   8       33.67       27.36      0.84 o 
   4   8   8        3.75        3.51      0.32 o 
   5   8   8        0.13        0.47      0.20 o 
   6   8   8        0.02        0.22      0.16 o 
  -2   9   8       10.69       11.36      0.51 o 
  -1   9   8        0.06        0.21      0.17 o 
   0   9   8        0.07        0.01      0.26 o 
   1   9   8        4.02        4.87      0.35 o 
   2   9   8        1.05        1.67      0.27 o 
   3   9   8       13.81       10.81      0.50 o 
   4   9   8       13.21       12.62      0.50 o 
   5   9   8       14.73       13.47      0.50 o 
  -1  10   8       32.25       47.64      1.11 o 
   0  10   8       58.34       73.21      2.68 o 
   1  10   8       14.36       18.11      0.58 o 
   2  10   8        1.80        2.70      0.24 o 
   3  10   8        0.41        0.18      0.18 o 
   4  10   8        0.26        0.58      0.17 o 
  -1  -6   9        1.32        2.78      0.25 o 
   0  -6   9        7.67        6.85      0.53 o 
   1  -6   9       21.34       18.61      0.60 o 
   2  -6   9       75.22       71.92      1.52 o 
   3  -6   9       13.62       13.63      0.49 o 
   4  -6   9        3.65        3.15      0.25 o 
  -3  -5   9       48.70       63.82      1.28 o 
  -2  -5   9        6.55        8.16      0.40 o 
  -1  -5   9       22.80       25.27      0.75 o 
   0  -5   9        0.11        0.12      0.19 o 
   1  -5   9        0.01        0.06      0.23 o 
   2  -5   9       11.62       12.30      0.54 o 
   3  -5   9       11.25       14.62      0.56 o 
   4  -5   9       59.08       64.87      1.46 o 
   5  -5   9       40.36       38.48      1.00 o 
  -4  -4   9        1.19        1.27      0.19 o 
  -3  -4   9       17.62       25.62      0.72 o 
  -2  -4   9      145.54      153.26      2.63 o 
  -1  -4   9       56.92       51.89      1.39 o 
   0  -4   9        1.26        2.59      0.24 o 
   1  -4   9        0.21        0.26      0.24 o 
   2  -4   9        9.53        7.49      0.47 o 
   3  -4   9        3.77        3.87      0.36 o 
   4  -4   9        8.07        7.73      0.46 o 
   5  -4   9       15.48       14.48      0.57 o 
   6  -4   9       25.61       35.59      0.99 o 
  -4  -3   9        4.05        6.55      0.35 o 
  -3  -3   9       60.25       56.08      1.42 o 
  -2  -3   9       54.15       61.23      1.56 o 
  -1  -3   9       17.09       17.11      0.67 o 
   0  -3   9       45.44       48.18      0.99 o 
   1  -3   9      129.40      118.61      2.41 o 
   2  -3   9       55.24       43.93      1.35 o 
   3  -3   9        0.70        1.02      0.26 o 
   4  -3   9      100.56      108.63      2.24 o 
   5  -3   9       58.57       66.40      1.63 o 
   6  -3   9      151.53      183.76      2.92 o 
   7  -3   9        1.50        1.52      0.21 o 
  -5  -2   9       23.11       31.77      0.92 o 
  -4  -2   9       10.20        9.38      0.45 o 
  -3  -2   9       35.75       38.92      1.18 o 
  -2  -2   9        0.73        0.38      0.22 o 
  -1  -2   9       69.87       66.31      1.70 o 
   0  -2   9       23.94       19.81      0.54 o 
   1  -2   9       31.06       26.89      0.88 o 
   2  -2   9        0.00        0.41      0.23 o 
   3  -2   9      151.94      145.00      2.75 o 
   4  -2   9      453.40      441.98      6.01 o 
   5  -2   9       94.43       94.40      2.06 o 
   6  -2   9        1.50        1.09      0.25 o 
   7  -2   9       17.38       22.85      0.68 o 
  -5  -1   9        0.45        0.50      0.20 o 
  -4  -1   9        1.35        0.58      0.24 o 
  -3  -1   9        8.93       10.51      0.53 o 
  -2  -1   9        9.44        7.89      0.49 o 
  -1  -1   9       60.56       60.64      1.62 o 
   0  -1   9        2.75        1.98      0.22 o 
   1  -1   9       30.69       27.41      0.89 o 
   2  -1   9      471.33      418.77      5.80 o 
   3  -1   9      264.88      242.67      3.89 o 
   4  -1   9        9.20        6.94      0.48 o 
   5  -1   9        0.15        0.42      0.20 o 
   6  -1   9       15.29       16.63      0.66 o 
   7  -1   9       58.97       72.13      1.62 o 
   8  -1   9      114.03      149.04      2.42 o 
  -5   0   9        4.20        7.08      0.40 o 
  -4   0   9       15.77       18.46      0.67 o 
  -3   0   9      117.37      144.87      2.68 o 
  -2   0   9       34.61       34.44      1.00 o 
  -1   0   9       38.48       38.71      1.07 o 
   0   0   9      207.15      192.77      2.34 o 
   1   0   9        3.94        4.92      0.41 o 
   2   0   9       53.25       46.04      1.39 o 
   3   0   9       16.01       13.64      0.63 o 
   4   0   9        0.05        0.22      0.28 o 
   5   0   9       13.22       14.14      0.65 o 
   6   0   9      209.13      231.20      3.66 o 
   7   0   9       25.57       35.15      1.09 o 
   8   0   9       67.28       85.56      1.69 o 
  -5   1   9        3.54        4.36      0.35 o 
  -4   1   9       34.76       44.83      1.29 o 
  -3   1   9       68.27       76.30      1.84 o 
  -2   1   9      103.98      110.65      2.30 o 
  -1   1   9        2.06        3.17      0.37 o 
   0   1   9       13.91       12.96      0.78 o 
   1   1   9      177.25      152.37      2.83 o 
   2   1   9       32.16       25.96      0.86 o 
   3   1   9       41.35       34.39      0.99 o 
   4   1   9      277.51      258.61      4.07 o 
   5   1   9      168.54      153.91      2.85 o 
   6   1   9      215.56      223.22      3.59 o 
   7   1   9       52.67       64.14      1.58 o 
   8   1   9       65.33       82.78      1.68 o 
  -5   2   9       28.21       34.42      0.92 o 
  -4   2   9       28.37       40.55      1.20 o 
  -3   2   9        2.54        1.58      0.30 o 
  -2   2   9       62.79       62.90      1.65 o 
  -1   2   9        8.35        9.04      0.51 o 
   0   2   9        0.12       -0.03      0.27 o 
   1   2   9       79.44       59.44      1.60 o 
   2   2   9       55.83       55.15      1.54 o 
   3   2   9      179.06      147.04      2.78 o 
   4   2   9        0.55        1.23      0.25 o 
   5   2   9       50.92       46.57      1.44 o 
   6   2   9       39.84       39.71      1.05 o 
   7   2   9       64.47       71.65      1.65 o 
   8   2   9        3.58        3.53      0.29 o 
  -5   3   9        0.02        1.09      0.20 o 
  -4   3   9        8.44        8.97      0.48 o 
  -3   3   9       27.55       33.32      0.94 o 
  -2   3   9        0.03        0.14      0.27 o 
  -1   3   9      219.72      212.36      3.53 o 
   0   3   9       15.40       14.99      0.51 o 
   1   3   9      176.44      152.38      2.82 o 
   2   3   9       81.09       75.43      1.85 o 
   3   3   9       88.76       76.43      1.87 o 
   4   3   9      167.97      154.67      2.87 o 
   5   3   9       57.81       49.38      1.47 o 
   6   3   9      204.23      212.50      3.46 o 
   7   3   9        3.69        6.04      0.43 o 
   8   3   9       33.14       41.35      1.09 o 
  -5   4   9        0.25        0.04      0.23 o 
  -4   4   9        0.13       -0.21      0.24 o 
  -3   4   9       13.55       20.14      0.74 o 
  -2   4   9        0.14        0.62      0.23 o 
  -1   4   9      248.30      249.20      3.95 o 
   0   4   9       31.84       30.97      0.67 o 
   1   4   9      787.63      751.38      9.28 o 
   2   4   9       23.91       23.32      0.83 o 
   3   4   9       45.98       38.67      1.07 o 
   4   4   9      204.03      179.25      3.15 o 
   5   4   9       48.63       42.16      1.32 o 
   6   4   9       26.39       25.03      0.82 o 
   7   4   9      134.97      150.88      2.59 o 
   8   4   9       28.53       33.37      0.92 o 
  -4   5   9        0.04        0.12      0.20 o 
  -3   5   9       51.24       69.59      1.67 o 
  -2   5   9       15.19       14.77      0.63 o 
  -1   5   9      313.42      319.95      4.71 o 
   0   5   9      367.33      365.26      9.80 o 
   1   5   9        4.29        5.94      0.43 o 
   2   5   9        0.39        2.12      0.33 o 
   3   5   9        1.43        1.56      0.33 o 
   4   5   9        0.79        1.18      0.27 o 
   5   5   9        6.93        5.60      0.41 o 
   6   5   9        9.89        8.94      0.50 o 
   7   5   9        3.84        2.86      0.26 o 
   8   5   9       57.19       70.31      1.35 o 
  -4   6   9        2.72        0.92      0.37 o 
  -3   6   9      183.31      224.40      3.64 o 
  -2   6   9       25.08       24.58      0.83 o 
  -1   6   9       32.43       36.67      1.03 o 
   0   6   9       81.31       81.58      1.35 o 
   1   6   9        4.20        4.35      0.41 o 
   2   6   9      184.02      167.59      2.99 o 
   3   6   9      463.21      434.63      5.93 o 
   4   6   9       39.80       35.99      1.02 o 
   5   6   9       90.74       75.49      1.76 o 
   6   6   9       37.75       38.98      1.14 o 
   7   6   9       87.20       93.04      1.74 o 
  -3   7   9       37.78       41.48      1.32 o 
  -2   7   9       28.88       38.53      1.15 o 
  -1   7   9        0.05       -0.15      0.34 o 
   0   7   9        0.02        0.24      0.17 o 
   1   7   9      239.12      236.36      3.72 o 
   2   7   9      109.73      110.34      2.23 o 
   3   7   9       41.84       34.60      0.95 o 
   4   7   9        8.43        8.76      0.47 o 
   5   7   9       70.39       63.66      1.51 o 
   6   7   9      129.46      146.01      2.38 o 
  -2   8   9        0.54        0.35      0.18 o 
  -1   8   9       12.53       13.28      0.55 o 
   0   8   9       21.33       24.37      0.52 o 
   1   8   9        2.55        2.85      0.31 o 
   2   8   9       26.17       24.50      0.77 o 
   3   8   9        2.11        2.22      0.28 o 
   4   8   9       34.37       35.90      1.05 o 
   5   8   9       18.67       19.12      0.60 o 
   6   8   9        2.66        3.23      0.24 o 
  -1   9   9       42.90       44.46      1.09 o 
   0   9   9        5.90        5.78      0.24 o 
   1   9   9       43.45       39.96      1.07 o 
   2   9   9        1.07        1.56      0.24 o 
   3   9   9       23.39       19.04      0.60 o 
   4   9   9        1.55        1.11      0.19 o 
  -1  -5  10       16.42       14.12      0.45 o 
   0  -5  10        7.96        6.03      3.81 o 
   1  -5  10       29.81       25.77      0.69 o 
   2  -5  10       13.67       12.76      0.47 o 
   3  -5  10       22.31       24.09      0.64 o 
  -2  -4  10       78.44       82.61      1.56 o 
  -1  -4  10        0.48        0.04      0.23 o 
   0  -4  10        2.49        1.64      1.18 o 
   1  -4  10        4.35        3.95      0.33 o 
   2  -4  10        9.57        8.48      0.45 o 
   3  -4  10        6.39        5.17      0.36 o 
   4  -4  10       35.44       36.02      1.00 o 
   5  -4  10        2.90        2.51      0.23 o 
  -3  -3  10       48.37       55.97      1.26 o 
  -2  -3  10        6.76        6.40      0.39 o 
  -1  -3  10       81.67       79.18      1.71 o 
   0  -3  10       15.93       17.85      0.46 o 
   1  -3  10        0.74        0.93      0.26 o 
   2  -3  10       23.29       19.14      0.69 o 
   3  -3  10        3.19        3.34      0.33 o 
   4  -3  10       45.61       43.08      1.20 o 
   5  -3  10       17.56       17.51      0.60 o 
   6  -3  10        3.73        4.86      0.28 o 
  -3  -2  10        0.00        0.11      0.20 o 
  -2  -2  10       10.93       10.02      0.48 o 
  -1  -2  10        7.15        5.91      0.41 o 
   0  -2  10        2.25        2.54      0.21 o 
   1  -2  10       30.80       26.18      0.84 o 
   2  -2  10        8.61        8.51      0.48 o 
   3  -2  10        5.70        6.05      0.41 o 
   4  -2  10      155.32      155.48      2.72 o 
   5  -2  10       11.04       11.36      0.51 o 
   6  -2  10       54.09       59.25      1.34 o 
  -4  -1  10        0.55        0.18      0.19 o 
  -3  -1  10       11.76       15.42      0.59 o 
  -2  -1  10       16.48       16.12      0.64 o 
  -1  -1  10       12.32       10.71      0.53 o 
   0  -1  10       79.17       74.04      1.27 o 
   1  -1  10        6.13        4.81      0.40 o 
   2  -1  10       54.57       51.94      1.47 o 
   3  -1  10        0.11        0.48      0.21 o 
   4  -1  10       30.75       28.35      0.87 o 
   5  -1  10       81.90       78.71      1.76 o 
   6  -1  10        3.92        5.23      0.36 o 
   7  -1  10       30.15       35.03      0.94 o 
  -4   0  10        0.32        0.12      0.22 o 
  -3   0  10        0.98        1.08      0.24 o 
  -2   0  10       11.65       10.98      0.53 o 
  -1   0  10       64.28       56.26      1.50 o 
   0   0  10       15.12       12.32      0.86 o 
   1   0  10        1.72        2.22      0.33 o 
   2   0  10       19.50       14.68      0.66 o 
   3   0  10       25.35       16.52      0.69 o 
   4   0  10        0.40        0.79      0.25 o 
   5   0  10       61.90       57.12      1.48 o 
   6   0  10        0.33        0.35      0.19 o 
   7   0  10       29.87       31.31      0.93 o 
  -4   1  10        0.13        0.64      0.19 o 
  -3   1  10      114.23      129.83      2.38 o 
  -2   1  10       18.97       23.98      0.78 o 
  -1   1  10        2.11        4.26      0.38 o 
   0   1  10        2.69        2.85      0.23 o 
   1   1  10        6.50        8.45      0.50 o 
   2   1  10       24.80       24.63      0.84 o 
   3   1  10      276.60      246.67      3.90 o 
   4   1  10       46.39       42.58      1.33 o 
   5   1  10       48.38       41.41      1.26 o 
   6   1  10      106.50      109.68      2.13 o 
   7   1  10        1.99        3.01      0.27 o 
  -4   2  10        4.06        3.97      0.32 o 
  -3   2  10       96.58      113.68      2.18 o 
  -2   2  10        0.16       -0.19      0.30 o 
  -1   2  10       73.45       70.09      1.74 o 
   0   2  10        2.36        1.24      0.20 o 
   1   2  10      461.88      427.20      5.89 o 
   2   2  10       33.78       27.09      0.87 o 
   3   2  10       81.99       66.53      1.72 o 
   4   2  10       19.93       16.85      0.72 o 
   5   2  10        0.66        0.87      0.23 o 
   6   2  10       40.44       39.92      1.19 o 
   7   2  10       35.99       35.14      1.01 o 
  -4   3  10        0.54        0.67      0.21 o 
  -3   3  10        0.54        0.24      0.24 o 
  -2   3  10        4.03        3.55      0.35 o 
  -1   3  10        0.55        0.93      0.25 o 
   0   3  10       21.83       18.38      0.73 o 
   1   3  10      180.85      153.90      2.84 o 
   2   3  10      126.57      116.85      2.40 o 
   3   3  10      144.90      122.49      2.45 o 
   4   3  10      245.33      230.18      3.70 o 
   5   3  10      130.26      118.81      2.33 o 
   6   3  10        0.42        0.00      0.24 o 
   7   3  10       12.07       12.99      0.51 o 
  -4   4  10        0.01       -0.09      0.19 o 
  -3   4  10        0.39        0.63      0.18 o 
  -2   4  10        2.14        3.38      0.32 o 
  -1   4  10       44.53       46.46      1.36 o 
   0   4  10      207.00      215.25      2.48 o 
   1   4  10        3.67        5.50      0.45 o 
   2   4  10      244.66      226.66      3.68 o 
   3   4  10        0.01        0.35      0.20 o 
   4   4  10       19.49       20.13      0.75 o 
   5   4  10       10.08       10.50      0.52 o 
   6   4  10       62.82       68.15      1.55 o 
   7   4  10        5.41        8.29      0.40 o 
  -3   5  10        4.07        7.46      0.44 o 
  -2   5  10        0.15        0.84      0.24 o 
  -1   5  10        3.43        4.69      0.38 o 
   0   5  10       27.40       25.24      0.58 o 
   1   5  10       46.38       49.33      1.41 o 
   2   5  10        0.18        0.38      0.23 o 
   3   5  10       31.81       32.59      0.94 o 
   4   5  10       24.71       24.04      0.77 o 
   5   5  10       20.20       19.25      0.67 o 
   6   5  10        0.67        0.96      0.24 o 
   7   5  10        6.12        5.28      0.31 o 
  -3   6  10        1.65        0.99      0.27 o 
  -2   6  10       15.80       22.38      0.70 o 
  -1   6  10       31.64       35.36      0.94 o 
   0   6  10       14.01       14.11      0.42 o 
   1   6  10       40.78       37.91      1.19 o 
   2   6  10        0.02        0.25      0.17 o 
   3   6  10       22.33       21.03      0.72 o 
   4   6  10        8.83        6.56      0.43 o 
   5   6  10        7.99        6.59      0.41 o 
   6   6  10       27.00       27.35      0.84 o 
  -2   7  10        8.90        9.64      0.51 o 
  -1   7  10        0.31        0.64      0.19 o 
   0   7  10        7.90        9.03      0.33 o 
   1   7  10        0.01        0.08      0.24 o 
   2   7  10       23.65       26.24      0.80 o 
   3   7  10        7.86        7.52      0.44 o 
   4   7  10       12.49       12.97      0.52 o 
   5   7  10       21.65       20.56      0.61 o 
   6   7  10       31.59       31.77      0.84 o 
  -1   8  10        0.58        0.86      0.17 o 
   0   8  10        2.33        2.91      0.18 o 
   1   8  10        2.30        1.75      0.23 o 
   2   8  10       11.93       14.44      0.54 o 
   3   8  10        7.94        9.80      0.42 o 
   4   8  10        3.66        2.70      0.24 o 
   1  -4  11        0.07       -0.05      0.18 o 
   2  -4  11        0.18        0.18      0.13 o 
  -1  -3  11       40.88       38.58      0.96 o 
   0  -3  11        3.39        1.77      0.16 o 
   1  -3  11       12.92       10.77      0.46 o 
   2  -3  11        5.82        8.07      0.39 o 
   3  -3  11        7.48        5.34      0.33 o 
   4  -3  11        0.90        1.79      0.20 o 
  -2  -2  11        0.75        2.29      0.21 o 
  -1  -2  11        0.04       -0.21      0.21 o 
   0  -2  11       21.62       25.53      0.72 o 
   1  -2  11       48.58       49.44      1.27 o 
   2  -2  11        3.84        3.68      0.32 o 
   3  -2  11       27.48       25.86      0.74 o 
   4  -2  11      185.03      179.30      2.76 o 
   5  -2  11       85.53       79.64      1.51 o 
  -2  -1  11        1.77        2.70      0.24 o 
  -1  -1  11       11.62       14.71      0.55 o 
   0  -1  11        4.80        4.65      0.25 o 
   1  -1  11       21.38       23.40      0.74 o 
   2  -1  11       70.25       61.20      1.51 o 
   3  -1  11        4.77        5.08      0.36 o 
   4  -1  11        2.59        2.46      0.32 o 
   5  -1  11       46.65       39.46      1.06 o 
   6  -1  11        5.32        6.19      0.32 o 
  -3   0  11        1.18        3.31      0.25 o 
  -2   0  11       24.21       25.46      0.72 o 
  -1   0  11       21.36       27.53      0.79 o 
   0   0  11        1.21        0.79      0.17 o 
   1   0  11        0.95        0.42      0.18 o 
   2   0  11       34.73       29.53      0.87 o 
   3   0  11        0.01       -0.24      0.28 o 
   4   0  11       17.36       14.93      0.57 o 
   5   0  11       27.03       27.59      0.75 o 
   6   0  11       19.79       17.67      0.56 o 
  -3   1  11       10.62       16.22      0.54 o 
  -2   1  11        3.25        3.95      0.35 o 
  -1   1  11        1.41        3.99      0.34 o 
   0   1  11        0.04        0.34      0.13 o 
   1   1  11        2.66        3.64      0.36 o 
   2   1  11        0.13        0.55      0.28 o 
   3   1  11       47.17       46.00      1.32 o 
   4   1  11       10.28       10.41      0.52 o 
   5   1  11       17.75       16.39      0.60 o 
   6   1  11       12.64       12.78      0.48 o 
  -3   2  11       42.99       44.83      1.36 o 
  -2   2  11       67.30       77.91      1.67 o 
  -1   2  11       11.32       13.65      0.55 o 
   0   2  11        5.06        5.02      0.27 o 
   1   2  11       10.70        9.08      0.49 o 
   2   2  11        0.00       -0.03      0.22 o 
   3   2  11        0.79        0.54      0.22 o 
   4   2  11        7.97        6.86      0.44 o 
   5   2  11        5.72        5.85      0.37 o 
   6   2  11       69.07       62.35      1.36 o 
  -3   3  11        1.25        0.96      0.18 o 
  -2   3  11       12.90       14.40      0.55 o 
  -1   3  11        2.16        1.65      0.26 o 
   0   3  11        0.23        0.61      0.22 o 
   1   3  11       30.00       29.05      0.86 o 
   2   3  11        3.84        3.65      0.37 o 
   3   3  11      208.64      208.25      3.31 o 
   4   3  11        0.17       -0.11      0.27 o 
   5   3  11        1.28        0.72      0.27 o 
   6   3  11       13.45       12.87      0.48 o 
  -2   4  11        2.29        2.26      0.24 o 
  -1   4  11       18.38       17.26      0.61 o 
   0   4  11       60.52       57.61      1.01 o 
   1   4  11       86.10       85.24      1.86 o 
   2   4  11      215.69      216.78      3.41 o 
   3   4  11        1.39        2.62      0.28 o 
   4   4  11        0.00        0.07      0.18 o 
   5   4  11       68.28       75.06      1.59 o 
   6   4  11        0.90        0.95      0.20 o 
  -2   5  11       10.44       10.30      0.51 o 
  -1   5  11       12.45       16.04      0.56 o 
   0   5  11       23.69       25.86      1.48 o 
   1   5  11        0.63        0.40      0.23 o 
   2   5  11       75.32       68.10      1.58 o 
   3   5  11       22.10       26.90      0.78 o 
   4   5  11        9.54        7.79      0.43 o 
   5   5  11        4.61        3.58      0.30 o 
   6   5  11       17.57       18.85      0.53 o 
  -1   6  11        3.78        5.59      0.34 o 
   0   6  11       34.62       40.99      0.78 o 
   1   6  11       22.78       28.11      0.77 o 
   2   6  11        0.00       -0.02      0.22 o 
   3   6  11        1.79        1.47      0.23 o 
   4   6  11       95.52       97.97      1.82 o 
   5   6  11       13.03       13.84      0.46 o 
   0   7  11        3.73        3.70      0.19 o 
   1   7  11      104.03      124.70      2.07 o 
   2   7  11       30.29       35.43      0.96 o 
   3   7  11      244.87      258.44      3.50 o 
   4   7  11       63.29       57.78      1.19 o 
   0  -1  12        2.52        4.16      0.46 o 
   1  -1  12       11.22       13.96      0.48 o 
   2  -1  12       10.30        8.28      0.39 o 
   3  -1  12       38.44       40.07      0.98 o 
   0   0  12        0.25        0.30      0.15 o 
   1   0  12       27.78       37.77      1.01 o 
   2   0  12        0.33        0.07      0.22 o 
   3   0  12        0.90        0.86      0.20 o 
   4   0  12       14.19       13.75      0.47 o 
  -1   1  12      255.69      300.98      3.92 o 
   0   1  12       27.06       30.50      0.63 o 
   1   1  12       54.71       56.51      1.31 o 
   2   1  12       51.88       47.58      1.19 o 
   3   1  12       41.46       38.74      1.06 o 
   4   1  12       42.71       44.01      1.08 o 
   5   1  12        0.21        0.13      0.16 o 
  -1   2  12        0.00        0.34      0.18 o 
   0   2  12        2.02        2.49      0.18 o 
   1   2  12        4.10        3.71      0.29 o 
   2   2  12       46.54       40.56      1.12 o 
   3   2  12       27.57       24.97      0.70 o 
   4   2  12        7.92        7.25      0.38 o 
   5   2  12       50.90       51.63      1.12 o 
  -1   3  12        0.07       -0.10      0.17 o 
   0   3  12        4.13        6.10      0.37 o 
   1   3  12        1.48        1.21      0.23 o 
   2   3  12       97.02       91.26      1.77 o 
   3   3  12       31.84       34.69      0.98 o 
   4   3  12        9.23        8.24      0.40 o 
   5   3  12       20.67       24.27      0.72 o 
   0   4  12        3.50        3.05      0.20 o 
   1   4  12       58.94       62.57      1.36 o 
   2   4  12       92.36       92.56      1.74 o 
   3   4  12        2.11        2.82      0.28 o 
   4   4  12        5.16        3.93      0.28 o 
   0   5  12        1.12        0.56      0.12 o 
   1   5  12        6.75        4.10      0.29 o 
   2   5  12        0.18        0.15      0.20 o 
   3   5  12       74.26       78.89      1.49 o 
   4   5  12       18.13       17.35      0.50 o 
                                                 
